# Supplementary material for: 4-Chloro-2-methyl-N-phenyl­benzene­sulfonamide
Source: Acta Crystallogr Sect E Struct Rep Online. 2009 Feb 6;65(Pt 3):o476. doi: 10.1107/S1600536809003845 (PMC2968641; doi:10.1107/S1600536809003845)
Supplement: Supplementary file 2 [file e-65-0o476-Isup2.hkl]

# 
# h,k,l, Fc-squared, Fo-squared, sigma(Fo-squared) and status flag 
# 
data_I
_shelx_title ' S77 P-1' 
_shelx_refln_list_code          4 
_shelx_F_calc_maximum      162.70 
_exptl_crystal_F_000       584.00 
_reflns_d_resolution_high  0.8378 
 
loop_ 
 _symmetry_equiv_pos_as_xyz 
 'x, y, z' 
 '-x, -y, -z' 
 
_cell_length_a     8.6090 
_cell_length_b    11.1430 
_cell_length_c    14.7260 
_cell_angle_alpha  98.618 
_cell_angle_beta   90.951 
_cell_angle_gamma 105.790 
 
_shelx_F_squared_multiplier     1.000 
 
loop_ 
 _refln_index_h 
 _refln_index_k 
 _refln_index_l 
 _refln_F_squared_calc 
 _refln_F_squared_meas 
 _refln_F_squared_sigma 
 _refln_observed_status 
   1   0   0       20.63       24.39      2.56 o 
   2   0   0    26470.73    25182.20    279.77 o 
   3   0   0     4160.82     4097.95     87.31 o 
   4   0   0        0.25        8.27      6.78 o 
   5   0   0      473.58      435.61     24.12 o 
   6   0   0        0.62       -8.11      8.11 o 
   7   0   0      257.28      242.13      8.58 o 
   8   0   0      170.98      165.93      7.78 o 
   9   0   0        8.98        0.44      7.00 o 
 -10   1   0        2.49       -5.69      5.69 o 
  -9   1   0        0.20       -0.44      6.97 o 
  -8   1   0       43.30       54.80      5.78 o 
  -7   1   0      190.28      190.50     10.11 o 
  -6   1   0       13.00        3.25      7.02 o 
  -5   1   0       12.17       10.63      7.00 o 
  -4   1   0      119.58      135.01      4.24 o 
  -3   1   0       71.32      108.37      3.54 o 
  -2   1   0      958.43      919.02     24.84 o 
  -1   1   0     1924.75     2198.85     27.45 o 
   0   1   0        2.07        5.28      3.45 o 
   1   1   0     3229.59     3559.65     22.17 o 
   2   1   0      812.25      699.57     12.50 o 
   3   1   0     1172.48     1131.19     15.34 o 
   4   1   0       44.24       64.71      3.85 o 
   5   1   0      568.35      585.89     22.12 o 
   6   1   0       37.57       42.22      5.19 o 
   7   1   0       33.74       26.12     12.17 o 
   8   1   0        0.82        5.67      5.45 o 
   9   1   0       37.26       36.19     19.95 o 
 -10   2   0        5.16       15.08      5.39 o 
  -9   2   0       13.24       17.50      6.72 o 
  -8   2   0      107.84      107.50      6.92 o 
  -7   2   0        7.33        0.44      7.74 o 
  -6   2   0        2.16        5.24      8.95 o 
  -5   2   0       15.04       12.00      3.30 o 
  -4   2   0      221.03      258.00      8.11 o 
  -3   2   0       21.39       15.43      3.78 o 
  -2   2   0      323.05      441.22      8.13 o 
  -1   2   0     4977.97     4468.10     91.70 o 
   0   2   0       88.42       68.77      4.06 o 
   1   2   0      165.49      122.80      3.69 o 
   2   2   0      173.23      195.93      5.17 o 
   3   2   0       43.59       51.01      3.37 o 
   4   2   0      250.36      297.91      6.60 o 
   5   2   0       56.02       72.39      7.84 o 
   6   2   0       15.53       17.58      8.06 o 
   7   2   0        4.81       -5.78     13.23 o 
   8   2   0        2.01        6.40      5.42 o 
   9   2   0       37.17       47.48      7.22 o 
 -10   3   0        5.28        7.13      7.89 o 
  -9   3   0        8.75       11.23      8.17 o 
  -8   3   0        6.74       11.79      5.56 o 
  -7   3   0      404.23      361.52     16.12 o 
  -6   3   0      107.31      131.74      7.17 o 
  -5   3   0        1.07       -0.33      5.42 o 
  -4   3   0      361.19      428.51     18.06 o 
  -3   3   0     1290.67     1412.27     27.23 o 
  -2   3   0      814.07      879.48     12.14 o 
  -1   3   0      540.07      635.22     16.56 o 
   0   3   0     3733.53     3803.84     28.18 o 
   1   3   0        0.59       -3.60      7.28 o 
   2   3   0      303.98      304.50     16.34 o 
   3   3   0       29.24       19.30      3.69 o 
   4   3   0      227.39      274.78     11.23 o 
   5   3   0       84.25       73.07      8.67 o 
   6   3   0        0.65       -1.94      9.25 o 
   7   3   0       36.16       32.60      6.12 o 
   8   3   0       23.54       33.01     12.50 o 
 -10   4   0        4.33        7.34      8.78 o 
  -9   4   0       31.96       23.45      4.64 o 
  -8   4   0      158.35      169.80      7.20 o 
  -7   4   0        2.66       -2.96      8.19 o 
  -6   4   0       36.09       33.53      4.64 o 
  -5   4   0       46.24       32.79      4.13 o 
  -4   4   0      100.27      112.26      4.56 o 
  -3   4   0      673.62      722.40     13.28 o 
  -2   4   0      395.53      408.42     19.06 o 
  -1   4   0     5917.18     6426.17    129.88 o 
   0   4   0      840.47      837.97     24.62 o 
   1   4   0     1558.42     1779.57     99.59 o 
   2   4   0       18.50       23.07      3.69 o 
   3   4   0       97.77       90.79      5.11 o 
   4   4   0      415.23      450.13     15.12 o 
   5   4   0      419.53      473.41     11.00 o 
   6   4   0      214.81      193.05      8.33 o 
   7   4   0       22.56       23.70      5.54 o 
   8   4   0        3.25        1.69      6.80 o 
 -10   5   0        9.04       11.04      6.22 o 
  -9   5   0        3.63        5.50      5.15 o 
  -8   5   0      287.08      293.01      9.20 o 
  -7   5   0      130.67      130.23     12.06 o 
  -6   5   0      307.48      326.78      8.68 o 
  -5   5   0      442.48      416.23      8.99 o 
  -4   5   0       11.54       14.44      4.89 o 
  -3   5   0     1025.32     1014.62     56.91 o 
  -2   5   0        3.04        5.34      4.71 o 
  -1   5   0     4732.37     5276.73     40.32 o 
   0   5   0       80.92       75.81      4.74 o 
   1   5   0        2.73        4.35      3.65 o 
   2   5   0       39.82       39.58      4.32 o 
   3   5   0      236.88      252.93      7.55 o 
   4   5   0       50.18       53.61      5.70 o 
   5   5   0       18.14       19.42      9.89 o 
   6   5   0       54.31       59.09      8.84 o 
   7   5   0       79.52       96.08     10.73 o 
   8   5   0        0.03       -3.29      6.67 o 
 -10   6   0        0.14       -3.16      7.45 o 
  -9   6   0       36.04       44.70      5.28 o 
  -8   6   0        6.38       11.37      5.76 o 
  -7   6   0      302.41      290.36      8.96 o 
  -6   6   0       21.22       24.38      4.75 o 
  -5   6   0       42.72       45.45      8.00 o 
  -4   6   0       58.79       66.05      4.89 o 
  -3   6   0        0.54        1.88      7.06 o 
  -2   6   0      228.18      247.91     19.51 o 
  -1   6   0      299.40      333.49      9.95 o 
   0   6   0        4.70        4.51      8.11 o 
   1   6   0      620.67      740.60     16.07 o 
   2   6   0        2.12        5.22      5.87 o 
   3   6   0       45.14       69.56      6.44 o 
   4   6   0      145.56      144.66     11.28 o 
   5   6   0        0.72        0.54      7.38 o 
   6   6   0       18.76       24.32      5.42 o 
   7   6   0        4.00       -4.74      6.85 o 
  -9   7   0        5.42        8.56      4.48 o 
  -8   7   0      102.66      121.56     10.78 o 
  -7   7   0        0.89       -3.86      8.50 o 
  -6   7   0       17.80       19.66      5.03 o 
  -5   7   0       70.75       84.22      6.05 o 
  -4   7   0       26.21       37.63      5.11 o 
  -3   7   0      700.10      713.01     87.81 o 
  -2   7   0       98.26       91.42      6.78 o 
  -1   7   0      909.18      970.89     49.91 o 
   0   7   0        2.90       -0.05     10.56 o 
   1   7   0      109.99      138.99      6.84 o 
   2   7   0        7.39       10.75     19.73 o 
   3   7   0        0.71       -8.01      9.60 o 
   4   7   0       12.24        8.14     10.07 o 
   5   7   0        1.75       -7.67      7.67 o 
   6   7   0       10.53       11.98      8.28 o 
  -9   8   0       25.12       14.00      5.40 o 
  -8   8   0      111.10      109.28      5.93 o 
  -7   8   0       24.14       29.83      4.87 o 
  -6   8   0      125.77      103.51      7.15 o 
  -5   8   0       38.18       32.36      7.84 o 
  -4   8   0        0.67       -0.51     10.34 o 
  -3   8   0       76.76       75.12      7.55 o 
  -2   8   0       44.79       43.97      5.98 o 
  -1   8   0       11.60       29.30     13.51 o 
   0   8   0      489.35      578.50     12.38 o 
   1   8   0        1.88        3.18      9.36 o 
   2   8   0       67.17       95.01      9.56 o 
   3   8   0       96.21      112.00      8.50 o 
   4   8   0        0.15       -8.43      8.43 o 
   5   8   0       23.11       28.86      4.76 o 
   6   8   0       12.69       14.73      3.62 o 
  -9   9   0       94.17       84.14      5.95 o 
  -8   9   0        0.03       -7.95      7.95 o 
  -7   9   0       40.76       43.18      5.15 o 
  -6   9   0       32.18       17.61     21.06 o 
  -5   9   0       82.85       72.03      6.70 o 
  -4   9   0       18.69       41.07      7.28 o 
  -3   9   0      772.18      818.69     48.68 o 
  -2   9   0      976.57      982.23     66.41 o 
  -1   9   0      695.16      716.64     54.41 o 
   0   9   0       88.92       94.15      8.45 o 
   1   9   0       30.63       37.79      6.12 o 
   2   9   0       10.75        5.17      7.25 o 
   3   9   0        2.11        9.80      6.12 o 
   4   9   0       28.27       37.63      4.99 o 
   5   9   0       17.15       17.70      8.78 o 
  -8  10   0        3.66       -1.67      6.16 o 
  -7  10   0       12.24       19.21     11.23 o 
  -6  10   0        0.01        7.54      8.45 o 
  -5  10   0       76.68       93.95     11.95 o 
  -4  10   0        9.99       11.50      5.84 o 
  -3  10   0      202.43      177.28     30.96 o 
  -2  10   0      142.14      138.89      8.61 o 
  -1  10   0        6.49        9.28      6.75 o 
   0  10   0       12.02       10.57      8.67 o 
   1  10   0       28.04       27.35      6.45 o 
   2  10   0        5.40        8.45      7.78 o 
   3  10   0       17.09       17.67      4.64 o 
   4  10   0        5.73        4.96      4.39 o 
  -7  11   0        0.05        2.36      5.84 o 
  -6  11   0       42.67       58.94     14.62 o 
  -5  11   0        3.27       -1.07      8.29 o 
  -4  11   0       39.70       48.58     13.17 o 
  -3  11   0       32.01       46.54      5.70 o 
  -2  11   0        7.99       13.56      6.84 o 
  -1  11   0        0.34        3.95      5.25 o 
   0  11   0        6.00        6.96      8.00 o 
   1  11   0       15.35       14.58      4.57 o 
   2  11   0       38.73       38.80      5.17 o 
   3  11   0        0.34       -0.43      4.87 o 
  -6  12   0        8.16       15.21      4.13 o 
  -5  12   0        4.58        2.01      5.66 o 
  -4  12   0       17.36       24.22     13.39 o 
  -3  12   0       11.80        2.87      7.03 o 
  -2  12   0       21.64       19.02     12.45 o 
  -1  12   0       69.72       72.43      5.72 o 
   0  12   0        5.47       -1.26      5.87 o 
   1  12   0        0.70       -0.40      6.45 o 
  -4  13   0        7.40        8.04      3.78 o 
  -3  13   0       29.42       29.88     10.17 o 
  -2  13   0       21.02       11.37      3.32 o 
   1 -13   1       26.63       30.59      8.17 o 
   2 -13   1        0.07        2.22      4.03 o 
   3 -13   1       34.30       46.14     13.34 o 
   4 -13   1        7.93       10.00      3.38 o 
  -1 -12   1        1.12        2.84      3.56 o 
   0 -12   1        4.82        1.23      4.81 o 
   1 -12   1        7.95        0.33      7.20 o 
   2 -12   1        0.13       -1.05      7.49 o 
   3 -12   1        7.58       -3.90      7.35 o 
   4 -12   1       33.36       17.01     16.78 o 
   5 -12   1       10.76        0.98      9.78 o 
   6 -12   1        7.77        8.32      8.95 o 
  -3 -11   1        3.80        2.92      4.82 o 
  -2 -11   1        1.93       -0.48      6.74 o 
  -1 -11   1       44.84       59.58      9.39 o 
   0 -11   1        4.38        3.28      8.43 o 
   1 -11   1      141.11      147.35      7.12 o 
   2 -11   1       84.31       73.46      9.39 o 
   3 -11   1      179.64      163.61     35.90 o 
   4 -11   1        0.06        1.76      7.77 o 
   5 -11   1        0.02       -2.05      5.87 o 
   6 -11   1        6.92        6.79     18.23 o 
   7 -11   1        0.16        3.51      4.44 o 
  -4 -10   1       29.01       24.05      5.11 o 
  -3 -10   1        4.80        8.04      5.89 o 
  -2 -10   1       33.08       35.43      5.81 o 
  -1 -10   1       30.46       40.39      5.92 o 
   0 -10   1       85.49       92.41      7.03 o 
   1 -10   1        1.54        2.23     13.56 o 
   2 -10   1       58.83       52.87      7.03 o 
   3 -10   1      158.49      152.77     10.34 o 
   4 -10   1       13.75       14.44      6.00 o 
   5 -10   1       43.66       37.17     14.45 o 
   6 -10   1        3.99        8.31      7.39 o 
   7 -10   1        7.74        3.19     10.50 o 
   8 -10   1        3.04        0.45      6.22 o 
  -5  -9   1        5.18       -2.85      6.15 o 
  -4  -9   1        1.49        0.78      5.73 o 
  -3  -9   1        6.26        4.70      9.16 o 
  -2  -9   1        2.68        7.49      7.44 o 
  -1  -9   1       19.41       34.77     14.73 o 
   0  -9   1      208.67      227.69      9.12 o 
   1  -9   1      287.22      309.88     34.01 o 
   2  -9   1      319.55      308.70     36.46 o 
   3  -9   1      458.18      517.62     57.41 o 
   4  -9   1       58.89       59.24     12.12 o 
   5  -9   1       56.07       56.65      6.23 o 
   6  -9   1        5.14        2.36      8.21 o 
   7  -9   1       23.52       21.59      4.95 o 
   8  -9   1        7.73        6.07      4.95 o 
   9  -9   1        0.50        0.59      4.04 o 
  -6  -8   1        1.76        4.28      3.62 o 
  -5  -8   1       10.92        7.83      5.89 o 
  -4  -8   1       26.80       27.07      5.36 o 
  -3  -8   1        6.22        1.35      7.50 o 
  -2  -8   1      114.78      126.65     11.73 o 
  -1  -8   1      657.98      736.82     24.51 o 
   0  -8   1      259.30      271.98     12.89 o 
   1  -8   1      206.83      206.70     19.51 o 
   2  -8   1        4.33       11.25      6.81 o 
   3  -8   1        0.55        1.53      9.67 o 
   4  -8   1        3.63        5.86      5.23 o 
   5  -8   1       31.01       22.03      8.45 o 
   6  -8   1      164.68      151.86      7.70 o 
   7  -8   1       25.68       14.16      5.67 o 
   8  -8   1        1.84       -0.79      6.80 o 
   9  -8   1       15.18       14.91      7.56 o 
  -6  -7   1        4.63       -2.34      8.23 o 
  -5  -7   1        0.00        1.18      8.25 o 
  -4  -7   1      218.63      237.58      9.06 o 
  -3  -7   1        0.64        5.14     12.06 o 
  -2  -7   1      304.67      348.86      9.84 o 
  -1  -7   1       75.62       79.82      6.60 o 
   0  -7   1      446.69      516.78     10.92 o 
   1  -7   1      704.17      875.15     25.84 o 
   2  -7   1       45.34       73.85      8.95 o 
   3  -7   1      115.35       97.70      6.25 o 
   4  -7   1      554.52      520.19     41.07 o 
   5  -7   1       73.68       81.08      5.97 o 
   6  -7   1       60.95       66.30      8.23 o 
   7  -7   1        2.25       -8.67      8.67 o 
   8  -7   1      165.97      168.19      7.19 o 
   9  -7   1       31.82       36.69      4.70 o 
  -7  -6   1       24.57       36.92      6.67 o 
  -6  -6   1       13.69       12.79      5.54 o 
  -5  -6   1      148.27      150.51      7.66 o 
  -4  -6   1        4.91       10.80      7.84 o 
  -3  -6   1      336.49      318.48      8.96 o 
  -2  -6   1      504.65      477.84     10.17 o 
  -1  -6   1      164.18      185.44      6.56 o 
   0  -6   1     1664.47     1866.35     27.02 o 
   1  -6   1       17.45        6.73      9.56 o 
   2  -6   1     1517.28     1782.14    134.27 o 
   3  -6   1      195.32      188.87     17.23 o 
   4  -6   1      524.51      510.79     10.49 o 
   5  -6   1       17.95       23.18      4.37 o 
   6  -6   1        1.03        4.10     15.17 o 
   7  -6   1       32.19       18.74     12.17 o 
   8  -6   1      349.73      356.17      9.82 o 
   9  -6   1        4.53       11.41      4.75 o 
  10  -6   1       56.19       53.80      3.89 o 
  -8  -5   1       21.67       19.74      4.15 o 
  -7  -5   1        0.13        3.23      7.39 o 
  -6  -5   1       22.67       33.83      4.99 o 
  -5  -5   1      144.80      145.19     18.12 o 
  -4  -5   1        0.13       -8.21     13.67 o 
  -3  -5   1      372.37      402.02     39.24 o 
  -2  -5   1       18.16       15.60      4.26 o 
  -1  -5   1       19.27       36.06      6.50 o 
   0  -5   1      904.99      880.69     16.23 o 
   1  -5   1     2235.38     2302.34     59.63 o 
   2  -5   1      632.62      595.92     49.96 o 
   3  -5   1      174.04      142.28      5.25 o 
   4  -5   1      843.55      952.43     53.91 o 
   5  -5   1      281.24      355.59      7.84 o 
   6  -5   1       56.26       42.75      5.19 o 
   7  -5   1      591.61      638.61     16.45 o 
   8  -5   1        0.03        1.44      7.15 o 
   9  -5   1       43.67       37.44      4.92 o 
  10  -5   1       33.19       33.73      3.97 o 
  -8  -4   1        3.76        3.33      6.44 o 
  -7  -4   1       11.55       16.15      5.50 o 
  -6  -4   1        5.31        5.52      6.95 o 
  -5  -4   1       12.48       14.60      6.28 o 
  -4  -4   1      412.27      455.93     29.57 o 
  -3  -4   1        0.70       -7.27      9.95 o 
  -2  -4   1      473.55      440.37      9.08 o 
  -1  -4   1      490.89      521.13     10.60 o 
   0  -4   1     1770.88     2420.40     50.02 o 
   1  -4   1      639.38     1023.34     21.90 o 
   2  -4   1      193.23      223.46     13.89 o 
   3  -4   1       54.38       39.38      3.37 o 
   4  -4   1      332.28      314.06      6.78 o 
   5  -4   1      221.43      244.65      6.58 o 
   6  -4   1      359.34      360.44     12.12 o 
   7  -4   1      126.76      127.98      9.11 o 
   8  -4   1       15.22       15.86     11.78 o 
   9  -4   1       95.60       88.83      5.51 o 
  10  -4   1        4.64        5.46      5.46 o 
  -8  -3   1        8.56       11.90      5.67 o 
  -7  -3   1       63.45       66.36      7.67 o 
  -6  -3   1       38.22       44.95      6.21 o 
  -5  -3   1      372.56      406.12      9.43 o 
  -4  -3   1       95.25      102.23      5.30 o 
  -3  -3   1        4.74        4.73      3.93 o 
  -2  -3   1      419.36      520.11     42.29 o 
  -1  -3   1        3.84       -2.75      3.45 o 
   0  -3   1     8287.92     8946.02    139.22 o 
   1  -3   1      162.15      139.06      5.05 o 
   2  -3   1     2234.94     2448.18     49.57 o 
   3  -3   1     1711.97     1831.67     38.51 o 
   4  -3   1      199.21      238.39      9.50 o 
   5  -3   1        7.60       11.14      3.42 o 
   6  -3   1      134.29      139.79      6.29 o 
   7  -3   1       14.35        8.21      6.68 o 
   8  -3   1       53.49       65.22      5.60 o 
   9  -3   1        0.00       -6.90      6.90 o 
  10  -3   1       14.56        6.23      5.97 o 
  -9  -2   1        0.22       -6.84      6.84 o 
  -8  -2   1       86.23       84.81      6.68 o 
  -7  -2   1      111.24      103.22      6.79 o 
  -6  -2   1      340.13      366.40     15.01 o 
  -5  -2   1       15.91       15.83      4.40 o 
  -4  -2   1      282.92      341.19      7.23 o 
  -3  -2   1      307.60      287.02      6.17 o 
  -2  -2   1        2.24       -0.28      4.18 o 
  -1  -2   1     4646.99     4639.92    215.86 o 
   0  -2   1    14820.10    15299.21    385.53 o 
   1  -2   1     1437.81     1653.75     38.07 o 
   2  -2   1     1099.71     1249.04     22.73 o 
   3  -2   1      369.18      387.95     29.62 o 
   4  -2   1       15.95       14.97      4.28 o 
   5  -2   1       32.07       20.46      9.00 o 
   6  -2   1        4.70        4.67      6.05 o 
   7  -2   1      610.07      603.91     17.12 o 
   8  -2   1       40.04       35.40      5.39 o 
   9  -2   1        3.33        7.20      6.13 o 
  10  -2   1        3.52        3.81      4.24 o 
  -9  -1   1       25.26       36.73      5.50 o 
  -8  -1   1       96.63       84.55     10.89 o 
  -7  -1   1       27.07       36.59      5.56 o 
  -6  -1   1      412.42      405.94      9.74 o 
  -5  -1   1       72.93       67.98      6.72 o 
  -4  -1   1     1771.96     1752.74     30.23 o 
  -3  -1   1      268.12      294.46      6.48 o 
  -2  -1   1     7435.57     7644.49     91.87 o 
  -1  -1   1       22.04       15.27      2.16 o 
   0  -1   1      313.17      362.88     25.95 o 
   1  -1   1       97.83      101.83      5.67 o 
   2  -1   1      249.36      269.89      7.89 o 
   3  -1   1       33.06       26.78      2.71 o 
   4  -1   1       92.12      110.99      5.17 o 
   5  -1   1      177.25      240.62     11.95 o 
   6  -1   1      188.70      193.43      7.11 o 
   7  -1   1      362.48      384.09      9.90 o 
   8  -1   1      210.59      216.44     11.84 o 
   9  -1   1       12.24       20.38      4.27 o 
  10  -1   1        1.12       -5.42      5.42 o 
  -9   0   1       69.62       68.35      5.11 o 
  -8   0   1        0.15       -1.70      9.34 o 
  -7   0   1      170.22      193.20     10.50 o 
  -6   0   1      357.18      343.97      8.64 o 
  -5   0   1      809.41      858.64     17.21 o 
  -4   0   1      519.14      567.14     10.69 o 
  -3   0   1     3802.47     4082.24     26.84 o 
  -2   0   1      384.95      376.30      7.27 o 
  -1   0   1     1851.85     2010.11     51.52 o 
   0   0   1       26.73        6.24      2.72 o 
   1   0   1     3748.71     3966.33    193.46 o 
   2   0   1     8936.09     8959.37    470.79 o 
   3   0   1     3115.31     2935.06    180.68 o 
   4   0   1     1351.83     1264.19     77.08 o 
   5   0   1      954.12      878.96     93.76 o 
   6   0   1      690.83      679.96     22.45 o 
   7   0   1      197.56      180.49     10.06 o 
   8   0   1      203.01      194.18      9.67 o 
   9   0   1        8.58       -7.62      7.62 o 
 -10   1   1       80.57       92.49      5.11 o 
  -9   1   1        8.48        4.56      6.56 o 
  -8   1   1        1.07       -0.35      8.23 o 
  -7   1   1       57.92       57.63      8.28 o 
  -6   1   1       68.69       79.08      5.11 o 
  -5   1   1       17.09        8.30      4.67 o 
  -4   1   1      594.05      597.99     12.18 o 
  -3   1   1     3482.32     3596.73     24.75 o 
  -2   1   1    18551.06    18636.38    122.49 o 
  -1   1   1      395.06      414.65      6.13 o 
   0   1   1     8404.11     7599.31    290.22 o 
   1   1   1        0.77        4.62      4.04 o 
   2   1   1      178.43      150.90      8.50 o 
   3   1   1     1209.16     1312.79     63.97 o 
   4   1   1      179.55      188.49     10.56 o 
   5   1   1      151.08      159.31      6.17 o 
   6   1   1      182.51      202.10     17.12 o 
   7   1   1       40.72       22.79     11.17 o 
   8   1   1       11.43       -0.55      8.64 o 
   9   1   1        0.10       -2.82      9.89 o 
 -10   2   1        3.75        0.93      5.93 o 
  -9   2   1       49.42       51.77      5.11 o 
  -8   2   1        8.73        4.60      5.58 o 
  -7   2   1       84.94       95.64      6.25 o 
  -6   2   1       34.64       36.91     11.56 o 
  -5   2   1       49.29       70.75      4.16 o 
  -4   2   1     1282.01     1304.39     17.72 o 
  -3   2   1     1817.63     1859.25     60.47 o 
  -2   2   1     6210.78     6444.50     51.52 o 
  -1   2   1    17609.65    15556.77     52.74 o 
   0   2   1       53.05       12.21      4.67 o 
   1   2   1       14.28        9.22      3.14 o 
   2   2   1     1899.76     1582.92     57.24 o 
   3   2   1      244.06      256.12      5.58 o 
   4   2   1      420.38      361.96     10.17 o 
   5   2   1       91.97       75.00     10.73 o 
   6   2   1      257.71      256.52      8.88 o 
   7   2   1        1.49        9.37      5.87 o 
   8   2   1        0.62       -5.49      5.49 o 
   9   2   1        0.70       -2.76      5.73 o 
 -10   3   1        8.81        8.30      6.06 o 
  -9   3   1       28.97       30.06      7.67 o 
  -8   3   1       90.29       91.62      6.47 o 
  -7   3   1      453.29      508.26     20.56 o 
  -6   3   1      201.62      190.35      6.72 o 
  -5   3   1      284.72      360.28      7.82 o 
  -4   3   1      673.23      740.51     14.19 o 
  -3   3   1      116.84      111.44      3.93 o 
  -2   3   1      228.39      176.02      6.39 o 
  -1   3   1     3609.12     3552.01     29.96 o 
   0   3   1     1851.46     1703.75     27.62 o 
   1   3   1     1097.48     1092.07     66.19 o 
   2   3   1     1027.82     1020.83     53.52 o 
   3   3   1      632.52      522.51     28.79 o 
   4   3   1        5.03        4.22      4.54 o 
   5   3   1       95.78       75.45      6.09 o 
   6   3   1      214.02      202.74      8.44 o 
   7   3   1       50.05       50.78      6.26 o 
   8   3   1       16.22       14.28      5.67 o 
 -10   4   1       20.59       30.66      3.73 o 
  -9   4   1        4.02       -4.72     10.78 o 
  -8   4   1        2.93        2.42      7.32 o 
  -7   4   1       13.76        6.58      8.09 o 
  -6   4   1       19.83       22.45      4.71 o 
  -5   4   1      274.00      265.92     11.73 o 
  -4   4   1        8.66        3.34      5.52 o 
  -3   4   1      546.14      561.11     15.51 o 
  -2   4   1     1164.96      960.26     15.33 o 
  -1   4   1     3691.23     3851.56     94.37 o 
   0   4   1      603.20      663.07     13.68 o 
   1   4   1       85.67       69.31      5.39 o 
   2   4   1      309.15      297.91     21.06 o 
   3   4   1        3.82        5.50      6.06 o 
   4   4   1       12.24       17.56      7.84 o 
   5   4   1      638.11      597.80     64.75 o 
   6   4   1        2.33       -4.87     10.29 o 
   7   4   1       16.76       14.30      5.16 o 
   8   4   1        0.94       -1.99      6.28 o 
 -10   5   1        1.03        2.47      5.26 o 
  -9   5   1       16.77       20.93      4.48 o 
  -8   5   1        3.95       -4.83      8.12 o 
  -7   5   1        5.00        4.80      5.50 o 
  -6   5   1      138.48      150.93      7.11 o 
  -5   5   1      183.61      217.34      8.11 o 
  -4   5   1      131.82      149.55      5.54 o 
  -3   5   1      157.45      153.57      5.72 o 
  -2   5   1       40.83       35.79      9.95 o 
  -1   5   1       30.05       43.21      4.04 o 
   0   5   1        9.82       18.55      5.84 o 
   1   5   1       21.74       31.87      4.24 o 
   2   5   1      321.20      324.67     26.79 o 
   3   5   1      336.49      344.09     42.02 o 
   4   5   1      399.42      370.69     45.74 o 
   5   5   1       19.23        6.56      9.81 o 
   6   5   1        5.69        2.96      8.91 o 
   7   5   1       32.84       20.96      7.50 o 
 -10   6   1        1.70        0.94      5.17 o 
  -9   6   1        0.10        0.68      6.03 o 
  -8   6   1       86.74       94.24      5.97 o 
  -7   6   1      243.10      229.30      8.29 o 
  -6   6   1      124.08      142.59     11.45 o 
  -5   6   1        2.64      -13.99     14.01 o 
  -4   6   1        0.74        4.09      5.05 o 
  -3   6   1      278.28      266.03     18.78 o 
  -2   6   1      661.00      684.95     15.05 o 
  -1   6   1       44.42       36.45      4.95 o 
   0   6   1        8.12       19.43      4.94 o 
   1   6   1      416.25      371.43      8.60 o 
   2   6   1       20.63       30.29      5.26 o 
   3   6   1        7.55       -6.99      9.11 o 
   4   6   1       73.26       75.73     13.45 o 
   5   6   1       21.94       22.02      7.11 o 
   6   6   1       13.40        9.76      6.24 o 
   7   6   1        8.98        9.52      4.00 o 
  -9   7   1       87.79       71.77      5.35 o 
  -8   7   1        4.82        4.39      5.70 o 
  -7   7   1      135.98      123.90      6.87 o 
  -6   7   1       21.79       14.01      6.38 o 
  -5   7   1       44.41       34.49      6.50 o 
  -4   7   1       74.10       69.21     11.17 o 
  -3   7   1      148.21      144.41      7.14 o 
  -2   7   1     1104.63     1249.25     32.35 o 
  -1   7   1      322.19      351.77      9.39 o 
   0   7   1      177.68      204.23     11.84 o 
   1   7   1       17.43       10.17      8.06 o 
   2   7   1       16.69       33.44     13.45 o 
   3   7   1       11.15        4.85      9.47 o 
   4   7   1       20.48       27.18      6.17 o 
   5   7   1       89.40       86.30     13.78 o 
   6   7   1        5.41        2.02      6.84 o 
  -9   8   1       43.12       36.56      4.74 o 
  -8   8   1        4.79        8.52      4.92 o 
  -7   8   1      163.00      154.97     10.23 o 
  -6   8   1       42.15       42.76     11.78 o 
  -5   8   1      346.11      342.21     26.29 o 
  -4   8   1      208.65      189.89     11.00 o 
  -3   8   1     1130.49     1284.08     89.03 o 
  -2   8   1      171.80      191.23     11.67 o 
  -1   8   1       84.77      134.18      7.11 o 
   0   8   1       88.94       76.37      7.89 o 
   1   8   1        0.51       -8.46     19.95 o 
   2   8   1        2.35       10.71      6.72 o 
   3   8   1        1.99        3.47      8.16 o 
   4   8   1        5.78       11.93      5.70 o 
   5   8   1       20.40       25.70      4.79 o 
  -9   9   1        1.21        2.70      5.50 o 
  -8   9   1        8.63        9.21      4.90 o 
  -7   9   1        1.87        1.51      7.35 o 
  -6   9   1      110.19       95.74      7.09 o 
  -5   9   1      103.86      107.81      8.05 o 
  -4   9   1       46.03       60.76      6.93 o 
  -3   9   1      219.36      250.27     10.50 o 
  -2   9   1        0.28       -9.40      9.40 o 
  -1   9   1        0.88        1.48      8.28 o 
   0   9   1       17.39       25.07     12.39 o 
   1   9   1       11.17        8.88      7.17 o 
   2   9   1        5.34        8.70      6.60 o 
   3   9   1        2.18       -8.13      8.13 o 
   4   9   1       10.65        5.81      5.50 o 
   5   9   1        2.93        4.73      3.68 o 
  -8  10   1       12.29        6.85      5.24 o 
  -7  10   1        4.97        7.18      5.59 o 
  -6  10   1        0.44        9.79      6.56 o 
  -5  10   1       18.30       25.27      6.29 o 
  -4  10   1       11.87       21.22      6.17 o 
  -3  10   1       64.80       62.63      9.89 o 
  -2  10   1      254.58      295.03     37.74 o 
  -1  10   1       69.04       68.76      6.29 o 
   0  10   1        1.52       -3.89      8.68 o 
   1  10   1       12.33        6.42     12.34 o 
   2  10   1       14.84       12.14      8.50 o 
   3  10   1        0.87        8.65      4.58 o 
   4  10   1        3.22        3.41      4.87 o 
  -7  11   1       32.47       42.99      8.23 o 
  -6  11   1        2.92        3.74      7.27 o 
  -5  11   1      124.51      126.72      8.78 o 
  -4  11   1       11.07        0.68      8.02 o 
  -3  11   1      131.80      125.97     18.23 o 
  -2  11   1        0.05        1.52      5.11 o 
  -1  11   1       22.87       30.08     17.01 o 
   0  11   1        7.75       16.81      4.48 o 
   1  11   1        0.59       -0.49      7.67 o 
   2  11   1       11.57        6.30      9.67 o 
  -6  12   1       31.27       28.84      4.20 o 
  -5  12   1        3.73       -3.57      8.67 o 
  -4  12   1        4.82        6.05      5.25 o 
  -3  12   1       57.86       51.23     13.06 o 
  -2  12   1       22.28       19.45      4.15 o 
  -1  12   1       29.70       25.05     13.67 o 
   0  12   1       12.70       15.45      3.55 o 
   1  12   1        0.40       -5.29      8.56 o 
  -3  13   1        0.57        0.47      4.60 o 
   1 -13   2        2.69       -0.99      6.34 o 
   2 -13   2        0.33        3.93      4.98 o 
   3 -13   2        8.24        0.01      5.57 o 
   4 -13   2        1.64        5.45      5.38 o 
  -1 -12   2        3.75       -5.40      5.49 o 
   0 -12   2        4.40       10.27      3.89 o 
   1 -12   2        4.35        2.22      6.83 o 
   2 -12   2        5.56        7.54      5.19 o 
   3 -12   2       38.41       38.57      4.95 o 
   4 -12   2       16.65       24.17      4.11 o 
   5 -12   2       15.91       20.76      4.84 o 
   6 -12   2        1.66        7.93      7.50 o 
  -3 -11   2        0.86        1.82      5.45 o 
  -2 -11   2        0.52       -3.54      6.43 o 
  -1 -11   2        1.56        5.82      5.54 o 
   0 -11   2        2.41        8.59      9.28 o 
   1 -11   2       27.60       23.43      5.78 o 
   2 -11   2      151.60      140.30     24.73 o 
   3 -11   2       15.83       -1.46      9.34 o 
   4 -11   2       46.09       51.51      6.52 o 
   5 -11   2        5.07       -3.91      9.78 o 
   6 -11   2       21.15       11.84      9.08 o 
   7 -11   2       20.53       27.47      4.89 o 
  -4 -10   2        0.47        1.49      5.72 o 
  -3 -10   2        1.25        1.80      7.60 o 
  -2 -10   2       26.96       24.07      5.27 o 
  -1 -10   2       99.12       89.92      7.39 o 
   0 -10   2       80.35       79.08      9.28 o 
   1 -10   2        0.70        3.80      8.28 o 
   2 -10   2        2.23        0.99      9.00 o 
   3 -10   2        1.39        2.97      8.97 o 
   4 -10   2        3.64        5.36      9.51 o 
   5 -10   2        6.33       -8.12      8.61 o 
   6 -10   2       45.95       35.79      5.38 o 
   7 -10   2        4.79        1.49      6.94 o 
   8 -10   2        1.27       12.27      4.72 o 
  -5  -9   2        2.68        3.31      5.92 o 
  -4  -9   2       55.74       58.19      5.79 o 
  -3  -9   2        6.19       -5.79     15.34 o 
  -2  -9   2      179.07      203.96      9.00 o 
  -1  -9   2       11.52       16.09      6.87 o 
   0  -9   2      305.00      306.95     10.41 o 
   1  -9   2       30.92       44.12      7.22 o 
   2  -9   2       18.19       20.57      6.33 o 
   3  -9   2      602.06      641.95     69.03 o 
   4  -9   2       11.98       13.89      7.49 o 
   5  -9   2        4.02       -1.29     10.50 o 
   6  -9   2       10.76       14.00      5.87 o 
   7  -9   2        0.79       -7.92      7.92 o 
   8  -9   2        2.39        2.27     13.56 o 
   9  -9   2        0.57        1.95      4.79 o 
  -6  -8   2       13.38       10.39      3.93 o 
  -5  -8   2        6.38        9.77      4.83 o 
  -4  -8   2       30.34       30.73     18.23 o 
  -3  -8   2       37.18       33.09     10.56 o 
  -2  -8   2       12.84       11.25      7.48 o 
  -1  -8   2        8.05       -2.25     10.57 o 
   0  -8   2       79.51       88.57      7.03 o 
   1  -8   2      391.02      461.62     11.00 o 
   2  -8   2      324.50      351.40     31.79 o 
   3  -8   2       61.82       82.93      6.68 o 
   4  -8   2      194.58      188.01      7.75 o 
   5  -8   2       73.32       68.63      5.86 o 
   6  -8   2        7.10       11.78      7.00 o 
   7  -8   2       49.10       51.71      5.19 o 
   8  -8   2        9.02        2.63      7.05 o 
   9  -8   2        6.77        2.72      5.65 o 
  -6  -7   2       12.98       15.42     13.39 o 
  -5  -7   2      120.21      105.90      8.00 o 
  -4  -7   2      238.59      214.91      8.78 o 
  -3  -7   2      153.01      144.47     10.73 o 
  -2  -7   2       24.83       -3.39     14.78 o 
  -1  -7   2      538.09      506.90     21.56 o 
   0  -7   2        7.02       17.31     11.95 o 
   1  -7   2       58.73       57.00      6.72 o 
   2  -7   2      221.11      238.17     20.51 o 
   3  -7   2       43.68       44.43      5.39 o 
   4  -7   2       35.49       41.05      5.08 o 
   5  -7   2      100.96      100.06      6.01 o 
   6  -7   2       67.02       77.87     12.34 o 
   7  -7   2        4.53        8.02      8.45 o 
   8  -7   2       30.02       28.67      6.22 o 
   9  -7   2        0.49        3.42      6.34 o 
  -7  -6   2       12.74        5.34      5.20 o 
  -6  -6   2       20.70        5.16      9.68 o 
  -5  -6   2       29.85       36.27      9.84 o 
  -4  -6   2      443.50      408.97     10.81 o 
  -3  -6   2      435.90      429.63     34.74 o 
  -2  -6   2      345.35      326.73      7.93 o 
  -1  -6   2      185.86      198.04     14.01 o 
   0  -6   2      406.51      484.66     10.57 o 
   1  -6   2     1136.32     1346.22     37.18 o 
   2  -6   2      126.76      112.85      6.41 o 
   3  -6   2     1194.12     1194.04     21.46 o 
   4  -6   2      244.70      256.18     10.84 o 
   5  -6   2      741.29      715.58     32.62 o 
   6  -6   2        0.30        3.69      7.18 o 
   7  -6   2       61.53       65.41      6.22 o 
   8  -6   2       38.63       46.95      8.61 o 
   9  -6   2       43.49       42.48      6.28 o 
  10  -6   2        1.15        3.17      4.91 o 
  -8  -5   2        0.08       -2.67      5.61 o 
  -7  -5   2       23.71       14.31      6.08 o 
  -6  -5   2        0.69       -0.55      8.04 o 
  -5  -5   2      242.97      210.20      8.89 o 
  -4  -5   2      171.20      142.71      9.23 o 
  -3  -5   2      421.36      371.71     17.40 o 
  -2  -5   2     1905.90     1766.57     89.87 o 
  -1  -5   2     1213.29     1223.20     51.46 o 
   0  -5   2     1318.36     1449.25     24.40 o 
   1  -5   2       36.78       43.66      4.86 o 
   2  -5   2     1015.81     1049.81     49.02 o 
   3  -5   2     1497.43     1461.85     72.80 o 
   4  -5   2      494.89      567.31     26.12 o 
   5  -5   2        9.26       -2.11      6.09 o 
   6  -5   2      215.86      229.03      7.35 o 
   7  -5   2       12.07        4.81      8.69 o 
   8  -5   2      273.51      284.43      9.00 o 
   9  -5   2        6.37       -0.13      5.60 o 
  10  -5   2       19.18       13.25      3.73 o 
  -8  -4   2        9.86       10.85      4.29 o 
  -7  -4   2       26.38       15.71      8.78 o 
  -6  -4   2       89.12       74.25      6.44 o 
  -5  -4   2      145.68      145.14      7.03 o 
  -4  -4   2      138.20      139.45      6.17 o 
  -3  -4   2      443.75      402.98     20.01 o 
  -2  -4   2       49.59       54.68      6.45 o 
  -1  -4   2       47.07       60.26      6.11 o 
   0  -4   2      141.72      108.95      4.00 o 
   1  -4   2     1241.29     1180.44     16.54 o 
   2  -4   2      943.70      986.46     69.25 o 
   3  -4   2       28.29       25.45      4.67 o 
   4  -4   2       31.59       37.84      3.62 o 
   5  -4   2      216.96      192.73      8.00 o 
   6  -4   2      108.24      117.84      5.93 o 
   7  -4   2      302.28      271.68      8.53 o 
   8  -4   2       20.90       26.69     10.39 o 
   9  -4   2       10.07       16.60     10.00 o 
  10  -4   2       72.43       65.96      4.83 o 
  -9  -3   2       10.56        9.09      4.33 o 
  -8  -3   2        0.11        1.41      6.72 o 
  -7  -3   2       69.99       63.52      6.36 o 
  -6  -3   2      369.61      306.35     22.01 o 
  -5  -3   2      110.27       94.00      5.84 o 
  -4  -3   2     1164.03     1084.69     27.45 o 
  -3  -3   2      171.27      168.61     13.00 o 
  -2  -3   2      282.59      221.20     17.73 o 
  -1  -3   2      728.07      665.69     52.24 o 
   0  -3   2     1937.21     1805.66    157.67 o 
   1  -3   2     4285.65     4575.08     99.20 o 
   2  -3   2     1927.01     1916.73    200.02 o 
   3  -3   2       46.30       45.57      5.00 o 
   4  -3   2      253.23      251.81      5.62 o 
   5  -3   2      303.04      313.84     15.01 o 
   6  -3   2       21.02       18.75      8.00 o 
   7  -3   2      338.84      341.61     14.56 o 
   8  -3   2        7.74        4.86      5.48 o 
   9  -3   2       96.20       95.93     11.17 o 
  10  -3   2        0.06       -5.53      5.53 o 
  -9  -2   2       11.98        4.70      6.13 o 
  -8  -2   2        1.07        2.37      9.28 o 
  -7  -2   2       34.16       25.73      5.54 o 
  -6  -2   2       14.06        6.94      6.59 o 
  -5  -2   2       48.28       47.44     13.45 o 
  -4  -2   2       12.45       21.31      6.00 o 
  -3  -2   2     3815.47     3615.59    152.78 o 
  -2  -2   2      516.72      445.55     59.24 o 
  -1  -2   2     1306.94     1151.42    152.22 o 
   0  -2   2     6600.98     4961.27   1446.76 o 
   1  -2   2      104.28      141.77      5.00 o 
   2  -2   2     2783.09     2801.26     21.79 o 
   3  -2   2        2.93        4.92      3.10 o 
   4  -2   2      414.61      487.69     14.67 o 
   5  -2   2        2.09        4.39      8.67 o 
   6  -2   2      322.45      310.68     16.67 o 
   7  -2   2        5.86        4.48      5.89 o 
   8  -2   2      291.74      268.47      8.55 o 
   9  -2   2       17.79       23.92      6.78 o 
  10  -2   2       17.57       21.54      3.85 o 
  -9  -1   2       10.35       -2.77      7.22 o 
  -8  -1   2        0.98        4.86      7.94 o 
  -7  -1   2        0.40       -4.69      8.00 o 
  -6  -1   2       58.72       54.70      5.44 o 
  -5  -1   2        3.74        4.47      4.19 o 
  -4  -1   2       24.42       42.58      3.68 o 
  -3  -1   2     1283.17     1143.90     59.80 o 
  -2  -1   2        7.65        7.32      3.00 o 
  -1  -1   2       81.42       31.91      8.78 o 
   0  -1   2      359.93      330.77    106.76 o 
   1  -1   2     1498.51     1929.78     66.75 o 
   2  -1   2     1034.27     1309.84     73.53 o 
   3  -1   2        8.05       12.44      8.84 o 
   4  -1   2      679.28      761.75     73.81 o 
   5  -1   2        2.51        0.57      3.91 o 
   6  -1   2       19.66       24.65      4.83 o 
   7  -1   2       16.42       19.20      6.49 o 
   8  -1   2        3.95       -6.61      8.60 o 
   9  -1   2       43.83       41.49      7.34 o 
  -9   0   2        3.77        3.94      5.23 o 
  -8   0   2       25.69       21.47      4.93 o 
  -7   0   2        0.97        1.89      6.16 o 
  -6   0   2      113.14      111.95      5.93 o 
  -5   0   2        1.18       -3.50      6.29 o 
  -4   0   2     4066.91     4355.20     47.52 o 
  -3   0   2      131.46      145.88      4.05 o 
  -2   0   2    15402.03    14610.72    205.19 o 
  -1   0   2       19.84        6.72      2.83 o 
   0   0   2      134.09       51.41      4.45 o 
   1   0   2     2876.50     2702.88     58.08 o 
   2   0   2      801.19      882.08     32.57 o 
   3   0   2      140.68      167.42     15.84 o 
   4   0   2      278.23      361.58     25.95 o 
   5   0   2      291.73      243.77     13.06 o 
   6   0   2      292.63      299.78     12.39 o 
   7   0   2      145.19      125.99      7.03 o 
   8   0   2       21.81       -1.64      9.08 o 
   9   0   2       48.03       42.58      5.88 o 
 -10   1   2        0.66       -9.85     10.11 o 
  -9   1   2       93.29      100.70     14.39 o 
  -8   1   2        3.48       -2.42      5.56 o 
  -7   1   2      778.92      764.95     23.29 o 
  -6   1   2       10.85       11.12      4.88 o 
  -5   1   2      745.47      776.23     15.89 o 
  -4   1   2      103.20      117.16      6.34 o 
  -3   1   2     2482.21     2682.75     61.58 o 
  -2   1   2      929.06      851.72     27.34 o 
  -1   1   2     1010.31      910.40     27.68 o 
   0   1   2      363.24      324.73     20.01 o 
   1   1   2    19638.91    18444.03    197.24 o 
   2   1   2      454.28      516.35      9.97 o 
   3   1   2      166.44      132.31      4.51 o 
   4   1   2      849.95      927.47     17.09 o 
   5   1   2      311.32      320.23     13.78 o 
   6   1   2      499.94      494.37     19.01 o 
   7   1   2       68.19       63.38      6.52 o 
   8   1   2      219.81      219.14      8.16 o 
   9   1   2        6.70        0.80      5.39 o 
 -10   2   2       55.31       51.60      4.44 o 
  -9   2   2        0.89       -2.88      7.39 o 
  -8   2   2        7.82       11.04      5.59 o 
  -7   2   2      645.35      618.33     35.24 o 
  -6   2   2        1.65       -2.42      6.51 o 
  -5   2   2     1017.81     1035.73     57.80 o 
  -4   2   2       84.60       94.17      6.56 o 
  -3   2   2     3382.85     3265.42    106.04 o 
  -2   2   2     1227.86     1233.54     13.87 o 
  -1   2   2      423.88      409.21     12.89 o 
   0   2   2     7647.43     7307.81    174.12 o 
   1   2   2      476.95      487.47     13.34 o 
   2   2   2      461.83      495.78      9.51 o 
   3   2   2      856.59      921.91     16.42 o 
   4   2   2      121.93      125.49      9.17 o 
   5   2   2      491.78      503.56     10.88 o 
   6   2   2       39.47       33.01      5.71 o 
   7   2   2       60.79       72.12     11.23 o 
   8   2   2       14.86        6.28      7.68 o 
   9   2   2        0.52       -1.33      6.22 o 
 -10   3   2        1.99       -3.57      5.50 o 
  -9   3   2        2.81       -3.77     11.45 o 
  -8   3   2       14.96        6.78      6.07 o 
  -7   3   2      215.78      215.53     22.06 o 
  -6   3   2      613.87      610.23     22.40 o 
  -5   3   2     1086.85     1134.13     21.23 o 
  -4   3   2      719.06      726.11     14.38 o 
  -3   3   2      149.43      120.92      4.20 o 
  -2   3   2      531.24      545.71     22.01 o 
  -1   3   2      358.31      311.48     10.62 o 
   0   3   2     1634.52     1566.56     41.02 o 
   1   3   2      425.63      399.24      9.45 o 
   2   3   2      564.39      508.05     18.67 o 
   3   3   2      582.95      641.80     39.29 o 
   4   3   2       66.03       49.49      5.07 o 
   5   3   2       37.78       36.91      4.99 o 
   6   3   2       11.95       15.53      6.88 o 
   7   3   2      112.78      100.20      6.68 o 
   8   3   2        7.15       11.00      5.53 o 
 -10   4   2        0.27        2.63      4.30 o 
  -9   4   2       52.78       66.29      5.30 o 
  -8   4   2       30.99       30.88     22.40 o 
  -7   4   2      198.37      226.34     11.34 o 
  -6   4   2       97.93      102.09     11.06 o 
  -5   4   2       24.98       19.76      9.89 o 
  -4   4   2       61.55       48.42      8.73 o 
  -3   4   2      617.72      706.06     36.90 o 
  -2   4   2        2.51        4.68      3.90 o 
  -1   4   2      107.37      133.59      4.87 o 
   0   4   2      743.67      747.43     14.73 o 
   1   4   2     1911.30     1955.06     24.05 o 
   2   4   2      260.32      302.05      8.73 o 
   3   4   2       77.60       87.52      5.42 o 
   4   4   2      197.97      194.82      7.42 o 
   5   4   2       41.34       37.39     16.28 o 
   6   4   2      113.19      101.23      6.92 o 
   7   4   2        1.48       -3.80      8.49 o 
   8   4   2       17.86       27.12     14.62 o 
 -10   5   2       49.85       50.37      5.17 o 
  -9   5   2        6.18        0.46      6.92 o 
  -8   5   2       71.69       72.42      5.97 o 
  -7   5   2       40.72       31.19      5.52 o 
  -6   5   2       29.35       27.46      4.60 o 
  -5   5   2      496.86      459.07      9.90 o 
  -4   5   2        2.49        6.30      3.73 o 
  -3   5   2       75.82       62.44      4.83 o 
  -2   5   2      242.96      259.20      6.64 o 
  -1   5   2      288.22      301.71      6.92 o 
   0   5   2       76.17       88.54      5.34 o 
   1   5   2      886.27      943.72     22.17 o 
   2   5   2       29.01       22.97      4.78 o 
   3   5   2       42.79       39.62      6.61 o 
   4   5   2       32.69       35.03      5.54 o 
   5   5   2      195.96      183.15      8.76 o 
   6   5   2        0.27        5.09     15.28 o 
   7   5   2        0.73        3.03      5.06 o 
  -9   6   2        3.35        3.49      6.17 o 
  -8   6   2      203.02      187.98      7.45 o 
  -7   6   2      124.14      126.47      6.76 o 
  -6   6   2      234.01      222.55     10.34 o 
  -5   6   2        3.52       -3.62     12.17 o 
  -4   6   2       29.77       29.37      4.60 o 
  -3   6   2       16.43       33.99      4.52 o 
  -2   6   2      716.51      698.67     27.51 o 
  -1   6   2       65.42       75.66      5.29 o 
   0   6   2      936.45     1034.55     21.26 o 
   1   6   2       41.74       51.29      9.89 o 
   2   6   2       47.23       64.13      5.81 o 
   3   6   2       19.78       13.91      9.06 o 
   4   6   2       30.00        8.63     10.49 o 
   5   6   2       37.37       36.50      5.97 o 
   6   6   2        0.12       -6.75      7.33 o 
   7   6   2       26.42       27.72      4.01 o 
  -9   7   2       42.10       40.34      4.99 o 
  -8   7   2       29.78       32.76      4.99 o 
  -7   7   2      102.02       98.48      7.07 o 
  -6   7   2       35.20       32.64     19.62 o 
  -5   7   2      109.26      108.50      6.68 o 
  -4   7   2        3.05       11.28      4.83 o 
  -3   7   2      208.15      222.29     22.06 o 
  -2   7   2       73.00       74.22      6.15 o 
  -1   7   2      155.14      162.06      7.15 o 
   0   7   2       74.29       66.56      6.23 o 
   1   7   2      156.07      177.32      7.74 o 
   2   7   2        4.41        4.12     11.73 o 
   3   7   2        6.11       -5.75      9.11 o 
   4   7   2      240.34      248.80     15.62 o 
   5   7   2        7.23        9.37      9.34 o 
   6   7   2       14.07       16.00      4.37 o 
  -9   8   2        0.16        5.37      4.67 o 
  -8   8   2       49.15       57.88      4.89 o 
  -7   8   2        0.32       -2.09      8.53 o 
  -6   8   2        0.04       -2.65      9.07 o 
  -5   8   2        0.39       -5.11      7.67 o 
  -4   8   2      170.57      188.47     21.45 o 
  -3   8   2       14.79        7.32     11.03 o 
  -2   8   2     1114.66     1214.14     66.91 o 
  -1   8   2      202.53      233.94      8.57 o 
   0   8   2      231.10      264.41      9.00 o 
   1   8   2      445.66      473.01     31.79 o 
   2   8   2        0.87       -2.41     11.12 o 
   3   8   2      116.15      113.93      7.39 o 
   4   8   2       26.93       24.26      5.11 o 
   5   8   2       42.95       41.08      9.89 o 
  -8   9   2        2.14        6.46      5.39 o 
  -7   9   2       27.86       35.51      4.68 o 
  -6   9   2       18.08       21.87     12.28 o 
  -5   9   2      200.41      183.60     14.95 o 
  -4   9   2       15.21       29.67      6.44 o 
  -3   9   2       31.69       32.00      7.61 o 
  -2   9   2       12.27       18.23      6.70 o 
  -1   9   2        0.48       -5.00     11.50 o 
   0   9   2        6.71        5.95      6.03 o 
   1   9   2       16.51       11.77      6.96 o 
   2   9   2        2.48        2.40      8.46 o 
   3   9   2        1.85       -1.99      7.66 o 
   4   9   2        2.69       -2.50     13.28 o 
  -8  10   2       12.95       17.17      4.28 o 
  -7  10   2       17.24        5.41      8.39 o 
  -6  10   2       25.13       30.91      5.66 o 
  -5  10   2       17.70       13.95      5.97 o 
  -4  10   2       76.50       83.71      6.80 o 
  -3  10   2       56.27       61.76     10.17 o 
  -2  10   2      128.15      123.45     10.89 o 
  -1  10   2       25.50       36.52      5.50 o 
   0  10   2        0.50        4.81      7.14 o 
   1  10   2        3.40       -2.02      7.15 o 
   2  10   2        0.71        4.74      4.62 o 
   3  10   2        5.06        6.12      4.64 o 
  -7  11   2        0.53       -5.89      5.89 o 
  -6  11   2        3.25        5.90      5.61 o 
  -5  11   2        5.73        3.73      6.17 o 
  -4  11   2       60.03       59.93     15.95 o 
  -3  11   2       26.81       20.97      5.28 o 
  -2  11   2       16.44        6.87      6.53 o 
  -1  11   2        2.70       11.48     14.34 o 
   0  11   2       42.37       41.33      9.45 o 
   1  11   2        2.28       -3.42      7.34 o 
   2  11   2        2.52        3.71      4.00 o 
  -6  12   2       11.81        8.75      3.18 o 
  -5  12   2       29.79       32.16      4.31 o 
  -4  12   2        7.42       12.85      5.84 o 
  -3  12   2       10.86       18.89     13.23 o 
  -2  12   2       15.09       16.53      4.01 o 
  -1  12   2        0.44        0.55      5.61 o 
   0  12   2       11.71       11.71      3.65 o 
   1 -13   3       32.32       34.45      3.80 o 
   2 -13   3        0.89        4.82      5.09 o 
   3 -13   3        0.83        5.28      4.06 o 
   4 -13   3        6.19       -2.21      5.78 o 
  -1 -12   3       35.28       37.01      9.73 o 
   0 -12   3        7.80        2.33      4.57 o 
   1 -12   3        5.38        0.84      9.23 o 
   2 -12   3       13.01       11.35      5.36 o 
   3 -12   3        4.58        6.42      5.00 o 
   4 -12   3       30.67       34.83      8.45 o 
   5 -12   3        5.71        5.86     12.78 o 
   6 -12   3       16.61       23.36     10.45 o 
  -3 -11   3       20.43       24.79      3.95 o 
  -2 -11   3        1.77       -7.05      7.05 o 
  -1 -11   3        8.73       -4.44      8.39 o 
   0 -11   3        0.54        6.42      5.48 o 
   1 -11   3        2.47       -6.13     14.95 o 
   2 -11   3       52.36       45.03     14.17 o 
   3 -11   3       68.72       66.77     14.17 o 
   4 -11   3       18.55        3.11      8.99 o 
   5 -11   3        3.28       11.36      6.05 o 
   6 -11   3        3.32        2.28     11.23 o 
   7 -11   3        0.33        4.48      4.21 o 
  -4 -10   3        4.46       -0.67      6.08 o 
  -3 -10   3        1.37        3.39      8.39 o 
  -2 -10   3        0.54        5.62      6.56 o 
  -1 -10   3       12.82        0.64     10.74 o 
   0 -10   3       48.18       64.56      6.55 o 
   1 -10   3       24.30       22.85     10.62 o 
   2 -10   3       86.61       89.27     10.67 o 
   3 -10   3        2.20       -1.71      9.53 o 
   4 -10   3        5.49        8.99      8.04 o 
   5 -10   3      104.86       81.47      7.07 o 
   6 -10   3        5.41        4.32      7.45 o 
   7 -10   3       16.57       18.02      4.24 o 
   8 -10   3        3.60       -1.52      5.84 o 
  -5  -9   3        6.80        5.77      5.22 o 
  -4  -9   3       71.97       71.95      5.58 o 
  -3  -9   3        0.11        1.99      9.41 o 
  -2  -9   3      106.01       94.76      8.73 o 
  -1  -9   3       98.80       84.09      7.66 o 
   0  -9   3      206.59      195.81      9.32 o 
   1  -9   3       47.03       51.20      8.23 o 
   2  -9   3      222.83      248.56     20.01 o 
   3  -9   3      114.07      129.12     15.23 o 
   4  -9   3      150.46      140.51     35.68 o 
   5  -9   3      201.52      190.17     26.79 o 
   6  -9   3       19.58       29.93      4.90 o 
   7  -9   3       27.26       21.73     10.67 o 
   8  -9   3       23.25       21.82      4.40 o 
   9  -9   3       20.52       13.83      3.38 o 
  -6  -8   3        2.90        9.18      5.17 o 
  -5  -8   3        6.79        3.22      7.92 o 
  -4  -8   3       88.71       87.82      6.52 o 
  -3  -8   3      279.48      212.74      8.81 o 
  -2  -8   3      139.49      147.17      7.62 o 
  -1  -8   3       76.34       71.80      7.03 o 
   0  -8   3        3.40        0.00      9.73 o 
   1  -8   3      195.54      195.80      8.70 o 
   2  -8   3       95.33      106.76      7.51 o 
   3  -8   3      113.55      120.19     13.67 o 
   4  -8   3      368.46      300.50     30.18 o 
   5  -8   3       22.84       31.03     18.23 o 
   6  -8   3       37.70       39.42      8.73 o 
   7  -8   3        0.70        1.27      6.72 o 
   8  -8   3       52.22       46.49     10.28 o 
   9  -8   3        0.27       -0.32      6.01 o 
  -6  -7   3        5.94       -0.38      5.55 o 
  -5  -7   3        0.00        2.22      7.98 o 
  -4  -7   3        0.70       -8.26      9.45 o 
  -3  -7   3       17.65       16.34     15.56 o 
  -2  -7   3        5.86       18.45      4.95 o 
  -1  -7   3       41.72       52.75      6.84 o 
   0  -7   3      381.64      417.34     14.78 o 
   1  -7   3       56.04       69.87      5.78 o 
   2  -7   3      516.86      592.70     33.79 o 
   3  -7   3       40.19       19.36      8.78 o 
   4  -7   3       64.58       65.69      5.42 o 
   5  -7   3        2.01        6.99      5.06 o 
   6  -7   3       11.77        8.82      5.80 o 
   7  -7   3       95.67       97.42     10.45 o 
   8  -7   3        7.69        0.81      5.59 o 
   9  -7   3       15.99       20.45      4.32 o 
  -7  -6   3        9.68       11.05      5.92 o 
  -6  -6   3       10.68       18.27      8.45 o 
  -5  -6   3       10.18       -1.67     14.51 o 
  -4  -6   3      482.87      442.18     10.99 o 
  -3  -6   3      151.06      136.84      7.19 o 
  -2  -6   3       21.70       27.84      4.83 o 
  -1  -6   3      175.95      162.09     11.23 o 
   0  -6   3       18.88       26.54      4.22 o 
   1  -6   3      590.20      793.85     15.38 o 
   2  -6   3       27.74       37.60      8.06 o 
   3  -6   3       35.13       43.69      4.46 o 
   4  -6   3      582.12      568.48     41.24 o 
   5  -6   3       16.38       21.99      4.01 o 
   6  -6   3      187.19      164.11      9.50 o 
   7  -6   3       92.57       76.80      5.93 o 
   8  -6   3        0.12       -3.78     10.23 o 
   9  -6   3       28.30       31.15      4.75 o 
  -8  -5   3        1.03       -5.92      5.92 o 
  -7  -5   3      144.85      138.70      6.84 o 
  -6  -5   3      210.30      190.04      8.42 o 
  -5  -5   3      349.68      376.03     13.73 o 
  -4  -5   3       76.09       69.71      5.97 o 
  -3  -5   3       44.12       32.48      4.57 o 
  -2  -5   3        0.11       -3.42      6.32 o 
  -1  -5   3     2401.00     2233.60    104.21 o 
   0  -5   3      491.67      565.11     33.51 o 
   1  -5   3     5958.90     6934.30     87.20 o 
   2  -5   3     1967.90     2098.82    153.89 o 
   3  -5   3     2371.30     2413.95    116.71 o 
   4  -5   3      166.40      156.77     10.62 o 
   5  -5   3      247.87      219.96      6.72 o 
   6  -5   3      268.29      281.77      8.78 o 
   7  -5   3       24.48       28.65     23.29 o 
   8  -5   3      298.46      297.11      8.92 o 
   9  -5   3       41.00       30.63      4.68 o 
  10  -5   3        0.32        0.21      4.98 o 
  -8  -4   3       20.82       27.19      5.11 o 
  -7  -4   3       23.08       13.29      6.43 o 
  -6  -4   3        5.02        0.84      7.85 o 
  -5  -4   3       14.28        2.18     12.45 o 
  -4  -4   3       89.90       85.59      7.17 o 
  -3  -4   3      157.34      129.77      5.27 o 
  -2  -4   3      296.06      300.36     13.73 o 
  -1  -4   3      652.94      595.57     37.29 o 
   0  -4   3      341.92      286.18     11.78 o 
   1  -4   3      710.71      764.34     13.01 o 
   2  -4   3      772.12      842.49     17.28 o 
   3  -4   3       61.91       80.62      5.06 o 
   4  -4   3      602.83      736.95     40.79 o 
   5  -4   3        9.17        4.29      6.15 o 
   6  -4   3      154.10      165.08      6.80 o 
   7  -4   3      119.31      109.77      6.85 o 
   8  -4   3       38.80       22.64     21.01 o 
   9  -4   3        1.75        6.45      5.17 o 
  10  -4   3        3.34       -5.86      5.86 o 
  -8  -3   3        0.02        1.97     11.56 o 
  -7  -3   3        7.54        8.82      5.72 o 
  -6  -3   3       29.54       29.10      5.62 o 
  -5  -3   3       48.39       52.77      9.06 o 
  -4  -3   3      548.44      578.10     12.85 o 
  -3  -3   3      482.83      428.99     32.57 o 
  -2  -3   3       49.04       38.42      4.28 o 
  -1  -3   3     2454.84     1915.50    153.28 o 
   0  -3   3     2500.83     2122.33    348.52 o 
   1  -3   3     1610.72     1188.37    244.04 o 
   2  -3   3     1122.21      982.73     28.18 o 
   3  -3   3        0.46       -1.49      7.00 o 
   4  -3   3     2164.99     2440.73     45.07 o 
   5  -3   3        6.35        6.56      6.05 o 
   6  -3   3       64.74       74.13      5.16 o 
   7  -3   3       26.58       31.18     11.62 o 
   8  -3   3        6.92        8.78      4.68 o 
   9  -3   3        0.30       -0.89      9.50 o 
  10  -3   3       48.63       45.04      4.20 o 
  -9  -2   3       17.67       14.72      4.15 o 
  -8  -2   3        5.11       -1.91      7.48 o 
  -7  -2   3        9.55       11.88      5.72 o 
  -6  -2   3       45.30       40.57      5.58 o 
  -5  -2   3      118.62      123.16      6.05 o 
  -4  -2   3        4.04       -0.06      4.95 o 
  -3  -2   3      145.00      199.85     14.12 o 
  -2  -2   3      737.38      637.71     24.34 o 
  -1  -2   3     2697.50     2573.98    263.77 o 
   0  -2   3        0.37       13.95      2.95 o 
   1  -2   3     2596.07     2895.27     22.16 o 
   2  -2   3      303.11      364.64      7.30 o 
   3  -2   3      507.95      512.69     10.49 o 
   4  -2   3      294.22      285.44     10.62 o 
   5  -2   3       34.40       34.01      4.13 o 
   6  -2   3      223.63      231.06     25.90 o 
   7  -2   3       52.40       61.45      7.34 o 
   8  -2   3       95.98       99.21      6.05 o 
   9  -2   3       29.40       31.41      4.81 o 
  -9  -1   3        3.70        2.02      4.56 o 
  -8  -1   3       15.24        7.38      5.23 o 
  -7  -1   3       85.51       73.13      7.28 o 
  -6  -1   3       43.87       40.68      5.15 o 
  -5  -1   3      125.98      127.44      8.50 o 
  -4  -1   3        5.15        7.18      4.09 o 
  -3  -1   3      223.32      208.64      4.79 o 
  -2  -1   3     1021.83      867.44     18.01 o 
  -1  -1   3      447.01      412.52     21.79 o 
   0  -1   3     8791.83     8050.65    541.98 o 
   1  -1   3     1159.73     1158.81     25.01 o 
   2  -1   3     1152.82     1334.67     54.35 o 
   3  -1   3     2408.13     2665.48    151.11 o 
   4  -1   3      225.96      237.30     20.23 o 
   5  -1   3       52.53       45.51      3.89 o 
   6  -1   3        5.67        6.11      4.67 o 
   7  -1   3        6.53        1.44      7.80 o 
   8  -1   3       89.54       90.46      8.61 o 
   9  -1   3        2.48       -6.96      6.96 o 
  -9   0   3       10.45        8.65      5.22 o 
  -8   0   3       20.55       23.19     11.89 o 
  -7   0   3      112.43      113.57      6.64 o 
  -6   0   3       16.04       15.81      5.22 o 
  -5   0   3        5.94        8.62      6.22 o 
  -4   0   3       43.70       40.95      3.61 o 
  -3   0   3      464.41      462.73      8.76 o 
  -2   0   3      233.99      253.67      9.17 o 
  -1   0   3     3047.25     2736.61     41.74 o 
   0   0   3    11423.23    10126.45     92.98 o 
   1   0   3      948.35      741.23     19.95 o 
   2   0   3     1432.73     1476.94     53.80 o 
   3   0   3     1032.83     1144.85     37.85 o 
   4   0   3      275.24      273.13     20.23 o 
   5   0   3      280.47      316.54      7.65 o 
   6   0   3       56.80       62.19      5.42 o 
   7   0   3        5.18       11.72      5.82 o 
   8   0   3       26.65       33.81      5.06 o 
   9   0   3       15.49        5.19      8.78 o 
  -9   1   3        6.65        7.19      4.87 o 
  -8   1   3        0.39        1.54      7.95 o 
  -7   1   3       45.11       24.06      9.67 o 
  -6   1   3      218.46      225.66      7.38 o 
  -5   1   3      313.26      380.98      7.85 o 
  -4   1   3     2529.81     2704.16     40.40 o 
  -3   1   3      741.48      819.34     18.95 o 
  -2   1   3     1199.84     1232.55     33.40 o 
  -1   1   3     1043.81      881.76     11.12 o 
   0   1   3        2.34        9.53      4.12 o 
   1   1   3     6618.96     6182.59     34.03 o 
   2   1   3       70.43       72.03      4.61 o 
   3   1   3      305.60      373.40     10.84 o 
   4   1   3        3.00       -5.87      5.87 o 
   5   1   3       13.42       16.96      4.56 o 
   6   1   3        1.03       -5.26      8.13 o 
   7   1   3       64.76       68.24     11.39 o 
   8   1   3        6.79        1.81      5.95 o 
   9   1   3       86.01       79.53     11.95 o 
 -10   2   3       20.98       24.12      4.56 o 
  -9   2   3       88.48       91.74      5.89 o 
  -8   2   3        7.42        3.75      8.29 o 
  -7   2   3       69.92       59.53      6.01 o 
  -6   2   3      206.08      185.67     15.62 o 
  -5   2   3      397.42      399.76      8.17 o 
  -4   2   3        2.93        6.89      3.74 o 
  -3   2   3      113.52       96.76      5.72 o 
  -2   2   3     2298.37     2077.85     19.30 o 
  -1   2   3      366.29      356.92      7.36 o 
   0   2   3     2256.17     2021.22     87.31 o 
   1   2   3      277.33      234.60      5.30 o 
   2   2   3     1711.70     1699.48     20.51 o 
   3   2   3      401.53      371.21      9.89 o 
   4   2   3       52.22       66.76      4.64 o 
   5   2   3      237.95      209.21      7.67 o 
   6   2   3       95.45       91.71      6.80 o 
   7   2   3        0.01       -9.63     19.67 o 
   8   2   3       47.08       55.65      7.67 o 
   9   2   3        6.94        6.48      4.28 o 
 -10   3   3       28.81       22.59      7.67 o 
  -9   3   3        2.64        8.79      7.18 o 
  -8   3   3      125.75      114.21      6.80 o 
  -7   3   3      441.05      427.97     30.18 o 
  -6   3   3      105.07      107.27      6.01 o 
  -5   3   3      388.27      401.72      9.12 o 
  -4   3   3      138.81      132.40      4.87 o 
  -3   3   3      172.41      161.84      5.03 o 
  -2   3   3      129.70      124.57      4.40 o 
  -1   3   3      345.79      358.53      7.94 o 
   0   3   3     2672.17     2736.38     87.31 o 
   1   3   3        0.27       10.20      4.10 o 
   2   3   3      131.21      140.70      5.11 o 
   3   3   3      277.29      251.31      7.45 o 
   4   3   3       16.00       12.91      4.84 o 
   5   3   3       78.57       84.57      9.00 o 
   6   3   3        4.23        5.45      9.43 o 
   7   3   3        4.81        6.42      8.54 o 
   8   3   3       51.86       54.86      6.95 o 
 -10   4   3        9.88        4.18      5.45 o 
  -9   4   3       11.81        2.90      7.45 o 
  -8   4   3      388.03      395.17     15.06 o 
  -7   4   3      198.25      184.51      7.75 o 
  -6   4   3      601.83      594.61     12.77 o 
  -5   4   3       30.83       10.57     10.45 o 
  -4   4   3       48.12       46.44     10.11 o 
  -3   4   3      776.31      662.56     29.40 o 
  -2   4   3      137.57      180.58      5.38 o 
  -1   4   3       34.24       19.22      4.56 o 
   0   4   3        8.22       34.28      9.28 o 
   1   4   3       12.07        1.25     11.78 o 
   2   4   3       11.53       11.38      6.61 o 
   3   4   3       48.71       38.47      8.56 o 
   4   4   3        3.03       -9.02      9.02 o 
   5   4   3      113.93      103.98      7.62 o 
   6   4   3       23.40       26.43     10.34 o 
   7   4   3       37.42       38.59      5.78 o 
   8   4   3        5.08       -6.35      6.35 o 
 -10   5   3        3.73       -0.13      4.19 o 
  -9   5   3       76.93       79.71      5.58 o 
  -8   5   3        2.58        9.45      4.48 o 
  -7   5   3       45.09       44.25      5.27 o 
  -6   5   3       32.17       31.28      5.11 o 
  -5   5   3        4.24       -2.89      5.08 o 
  -4   5   3       80.46       72.29      7.11 o 
  -3   5   3        3.25       11.00      3.77 o 
  -2   5   3      335.45      343.02      7.82 o 
  -1   5   3      231.65      241.15      6.60 o 
   0   5   3       52.04       75.57      4.74 o 
   1   5   3      677.62      752.58     17.56 o 
   2   5   3      161.55      168.42      6.86 o 
   3   5   3        4.99        8.59      6.13 o 
   4   5   3       42.72       54.33      6.09 o 
   5   5   3       66.54       56.82      6.55 o 
   6   5   3       36.56       37.85      6.56 o 
   7   5   3        0.06        1.73      6.47 o 
  -9   6   3        4.30       -1.70      9.45 o 
  -8   6   3       38.13       42.39      5.19 o 
  -7   6   3      250.88      224.46      8.03 o 
  -6   6   3        1.24        3.56      5.47 o 
  -5   6   3      669.79      643.87     33.90 o 
  -4   6   3        1.54       13.81      5.48 o 
  -3   6   3      290.93      315.41     23.34 o 
  -2   6   3      141.40      162.22     10.67 o 
  -1   6   3      271.35      340.04     19.90 o 
   0   6   3       69.85       76.20      5.67 o 
   1   6   3       82.83       89.37     10.62 o 
   2   6   3       64.90       54.47      7.34 o 
   3   6   3      149.13      186.84      7.98 o 
   4   6   3        0.40        9.58      6.28 o 
   5   6   3       20.17       13.95      9.23 o 
   6   6   3        5.65       12.12      4.48 o 
   7   6   3        0.01       -0.63      6.56 o 
  -9   7   3        4.73       -0.92      4.78 o 
  -8   7   3       82.54       73.61      5.93 o 
  -7   7   3        4.04        2.94      5.94 o 
  -6   7   3      331.52      261.77     15.84 o 
  -5   7   3       27.95       23.71      7.61 o 
  -4   7   3       14.40        8.71     11.56 o 
  -3   7   3      180.49      171.17      7.58 o 
  -2   7   3        8.80       13.56      6.10 o 
  -1   7   3      129.05      130.21     12.34 o 
   0   7   3       33.45       41.83      5.30 o 
   1   7   3       69.16       72.99      8.78 o 
   2   7   3        0.15        1.24      6.56 o 
   3   7   3       43.80       32.89      6.17 o 
   4   7   3       26.04       31.99      5.66 o 
   5   7   3       56.10       51.22      7.73 o 
   6   7   3        0.87        5.57      3.93 o 
  -9   8   3       63.56       62.36      5.19 o 
  -8   8   3        4.59        4.10      5.34 o 
  -7   8   3       46.86       52.02      5.74 o 
  -6   8   3       15.01       14.61      5.41 o 
  -5   8   3       90.12       98.14      6.96 o 
  -4   8   3       23.64       33.29     14.89 o 
  -3   8   3       97.91       82.41      7.26 o 
  -2   8   3      323.87      357.26     12.89 o 
  -1   8   3       88.83       87.04      7.89 o 
   0   8   3       97.80      107.99      6.80 o 
   1   8   3        3.98        2.21      9.47 o 
   2   8   3      191.41      189.03     14.84 o 
   3   8   3       22.86       31.79      5.61 o 
   4   8   3       27.04       36.34      4.72 o 
   5   8   3        1.66       -0.37      6.08 o 
  -8   9   3        7.99        8.02      5.20 o 
  -7   9   3       17.23       19.74     12.84 o 
  -6   9   3        1.38       -4.02      9.05 o 
  -5   9   3       64.01       92.89     12.73 o 
  -4   9   3      105.95       92.35      7.19 o 
  -3   9   3       58.94       52.82     13.23 o 
  -2   9   3       45.58       38.58      6.48 o 
  -1   9   3      103.15       92.36      6.96 o 
   0   9   3        0.23        1.59      6.04 o 
   1   9   3       73.85       72.66      6.33 o 
   2   9   3        2.50       -2.74      7.75 o 
   3   9   3       26.68       35.19      4.52 o 
   4   9   3        7.19       10.72      4.73 o 
  -8  10   3       26.90       34.85      3.73 o 
  -7  10   3        0.59       -2.47      7.31 o 
  -6  10   3      129.71      128.03      7.09 o 
  -5  10   3       11.24        4.54      8.84 o 
  -4  10   3      119.27      138.82      7.10 o 
  -3  10   3       25.11       10.77      7.84 o 
  -2  10   3       78.61       74.75     10.78 o 
  -1  10   3       41.44       31.81      5.60 o 
   0  10   3       25.69       33.91      5.03 o 
   1  10   3       10.96        9.07      6.67 o 
   2  10   3        6.39       17.97      4.09 o 
   3  10   3        0.08       -2.64      5.42 o 
  -7  11   3       28.58       34.73      3.89 o 
  -6  11   3        5.79       14.44      5.61 o 
  -5  11   3        5.15        7.38      8.56 o 
  -4  11   3        9.94       24.36     11.73 o 
  -3  11   3       15.81       15.77      4.60 o 
  -2  11   3       18.12       27.28      4.84 o 
  -1  11   3       22.61       24.88      4.49 o 
   0  11   3        5.47        0.13      6.69 o 
   1  11   3        0.23       -5.99      5.99 o 
   2  11   3       14.45       17.76      3.48 o 
  -5  12   3        1.20       -2.15      5.18 o 
  -4  12   3        3.37        1.99      4.95 o 
  -3  12   3        0.27       -4.52      5.52 o 
  -2  12   3        5.40        6.70      4.09 o 
  -1  12   3        2.46        7.47      3.97 o 
   0  12   3        8.00        3.98      4.91 o 
   1 -13   4        0.11       -0.56      5.18 o 
   2 -13   4        5.29       -5.53      5.53 o 
   3 -13   4        0.63        2.97      5.17 o 
   4 -13   4       40.52       44.91      6.00 o 
  -1 -12   4       65.70       78.28     13.39 o 
   0 -12   4        0.06       -3.30      5.20 o 
   1 -12   4        0.46        2.56      5.18 o 
   2 -12   4        0.19        3.21      7.21 o 
   3 -12   4        3.31        3.12     13.39 o 
   4 -12   4       30.05       29.31     14.17 o 
   5 -12   4       11.56        0.78     10.67 o 
   6 -12   4       18.78       28.34      6.34 o 
  -3 -11   4       15.59       29.40     15.01 o 
  -2 -11   4       19.09       20.18      5.11 o 
  -1 -11   4        0.00       -0.64      7.88 o 
   0 -11   4       57.52       55.12      6.05 o 
   1 -11   4       24.66       26.42      6.78 o 
   2 -11   4       53.56       38.27      5.93 o 
   3 -11   4       67.75       75.16      9.61 o 
   4 -11   4        6.54        2.49      8.54 o 
   5 -11   4        0.22        0.57      8.68 o 
   6 -11   4        2.84       -9.67      9.67 o 
   7 -11   4        1.31        0.00      5.12 o 
  -4 -10   4        1.48       -6.60      6.60 o 
  -3 -10   4       17.65       17.85      5.61 o 
  -2 -10   4        8.34       -6.28      8.88 o 
  -1 -10   4        0.28      -10.53     10.53 o 
   0 -10   4       23.82       29.70      6.29 o 
   1 -10   4       88.64      133.83     11.84 o 
   2 -10   4        7.63       -7.17     11.38 o 
   3 -10   4       32.45       47.86     15.28 o 
   4 -10   4        8.09       12.98      6.17 o 
   5 -10   4       18.45       12.63      9.78 o 
   6 -10   4        4.70       -0.52      7.40 o 
   7 -10   4        0.78        2.75      9.28 o 
   8 -10   4       14.40        9.38      3.59 o 
  -5  -9   4        1.03       -3.06      6.21 o 
  -4  -9   4        1.07       -1.77      7.84 o 
  -3  -9   4       20.59       20.57      7.31 o 
  -2  -9   4        0.49       -6.44     11.23 o 
  -1  -9   4      613.31      585.57     19.62 o 
   0  -9   4        4.73        9.60      9.61 o 
   1  -9   4       98.38       84.27      7.72 o 
   2  -9   4      165.42      146.44     17.67 o 
   3  -9   4      160.49      177.13     26.07 o 
   4  -9   4      151.51      123.74     26.07 o 
   5  -9   4       23.38       12.95      7.32 o 
   6  -9   4       28.44       37.58      7.39 o 
   7  -9   4        8.06       -1.34      8.31 o 
   8  -9   4        3.34       -2.45      6.45 o 
  -6  -8   4        0.68       -4.82      6.23 o 
  -5  -8   4        0.96        0.00      8.02 o 
  -4  -8   4      128.39       90.69      6.65 o 
  -3  -8   4      113.72      121.07      7.78 o 
  -2  -8   4      118.52      119.78      7.67 o 
  -1  -8   4       33.26       27.55      6.38 o 
   0  -8   4        7.61        9.35     11.00 o 
   1  -8   4        5.45       -3.74      9.77 o 
   2  -8   4      629.27      713.73     15.14 o 
   3  -8   4       82.70       75.82     10.28 o 
   4  -8   4      690.72      649.91     50.69 o 
   5  -8   4        0.31        2.75      6.84 o 
   6  -8   4       27.03       16.16      4.72 o 
   7  -8   4       62.50       62.30      5.19 o 
   8  -8   4        1.77        1.78      6.24 o 
   9  -8   4       50.35       51.43      5.67 o 
  -6  -7   4       27.36       15.78      4.95 o 
  -5  -7   4      112.20       91.47      6.92 o 
  -4  -7   4       10.99        3.06      9.25 o 
  -3  -7   4      384.36      323.44      9.59 o 
  -2  -7   4       80.77       68.16      6.13 o 
  -1  -7   4      116.88      126.61     11.23 o 
   0  -7   4      158.66      149.18      6.47 o 
   1  -7   4      101.72      125.60      9.84 o 
   2  -7   4       11.60       12.97     10.11 o 
   3  -7   4       69.00       66.49     13.78 o 
   4  -7   4       35.46       37.75      4.91 o 
   5  -7   4       49.35       50.36      5.55 o 
   6  -7   4      192.51      179.17      7.07 o 
   7  -7   4        3.03        1.52      5.71 o 
   8  -7   4      250.79      248.74      7.60 o 
   9  -7   4        3.09       -0.94      5.45 o 
  -7  -6   4       12.81        5.89      5.52 o 
  -6  -6   4       15.77       22.72      8.28 o 
  -5  -6   4        4.69        2.94      6.48 o 
  -4  -6   4       15.73       14.89      5.27 o 
  -3  -6   4      340.22      313.12      8.88 o 
  -2  -6   4       67.50       76.78     10.34 o 
  -1  -6   4       55.11       49.08      4.87 o 
   0  -6   4       10.93       12.48      5.10 o 
   1  -6   4       78.88      104.86      9.23 o 
   2  -6   4      200.68      256.53     11.45 o 
   3  -6   4       57.13       68.15      4.62 o 
   4  -6   4        7.28       13.91      7.61 o 
   5  -6   4       49.03       45.57      4.97 o 
   6  -6   4        0.54       -3.35      7.05 o 
   7  -6   4      143.06      119.49      6.64 o 
   8  -6   4       85.07       87.35      5.98 o 
   9  -6   4       37.76       39.19      5.56 o 
  -8  -5   4        2.80        8.13      4.15 o 
  -7  -5   4        4.49        4.79      6.90 o 
  -6  -5   4      118.01      132.80      7.07 o 
  -5  -5   4        5.98       -3.75     13.12 o 
  -4  -5   4      539.06      541.99     11.40 o 
  -3  -5   4        0.32       -5.25      7.33 o 
  -2  -5   4     1541.89     1483.55     76.25 o 
  -1  -5   4       16.46       22.91      6.67 o 
   0  -5   4       98.33       78.14      5.45 o 
   1  -5   4      322.17      384.77      8.68 o 
   2  -5   4      160.79      160.70     10.34 o 
   3  -5   4       19.48       23.27      3.46 o 
   4  -5   4     1780.60     1757.69     40.35 o 
   5  -5   4        0.98        6.78     16.62 o 
   6  -5   4      335.96      333.29      8.65 o 
   7  -5   4      441.67      411.93     10.30 o 
   8  -5   4        0.06       -6.72     11.95 o 
   9  -5   4      133.57      122.74      5.71 o 
  -8  -4   4        2.63        7.68      6.37 o 
  -7  -4   4       74.95       83.97      5.86 o 
  -6  -4   4       64.06       69.82      6.29 o 
  -5  -4   4       70.61       63.07      5.66 o 
  -4  -4   4      209.62      193.95      6.92 o 
  -3  -4   4       34.22       32.91      4.01 o 
  -2  -4   4      567.83      498.73     33.29 o 
  -1  -4   4       32.55       30.60      3.54 o 
   0  -4   4     1690.75     1698.72    175.01 o 
   1  -4   4      245.72      213.13     10.23 o 
   2  -4   4      229.24      222.32      6.22 o 
   3  -4   4      719.55      868.90     15.20 o 
   4  -4   4      183.97      167.91      5.30 o 
   5  -4   4       34.17       41.35      4.39 o 
   6  -4   4     1307.60     1393.12     40.18 o 
   7  -4   4        7.84       -4.78      9.04 o 
   8  -4   4      440.20      453.87     22.17 o 
   9  -4   4        9.56       13.82      4.13 o 
  -8  -3   4       46.64       46.08      5.03 o 
  -7  -3   4        1.24        1.92      5.76 o 
  -6  -3   4        5.75       -5.14      8.62 o 
  -5  -3   4      333.34      276.57     14.62 o 
  -4  -3   4      238.40      259.83      9.39 o 
  -3  -3   4     2167.36     2039.86     98.48 o 
  -2  -3   4        1.44        5.09      3.50 o 
  -1  -3   4       31.90       32.85      3.07 o 
   0  -3   4       26.83       17.24      2.78 o 
   1  -3   4     3080.72     2411.83    370.97 o 
   2  -3   4      123.55      114.44      4.60 o 
   3  -3   4      692.46      770.26     13.91 o 
   4  -3   4       78.22      107.53      4.64 o 
   5  -3   4      154.95      146.24      5.72 o 
   6  -3   4       65.47       72.55     14.67 o 
   7  -3   4      287.29      314.93     13.89 o 
   8  -3   4       30.16       40.55      9.50 o 
   9  -3   4        1.13       -6.61      6.84 o 
  -9  -2   4       10.07       11.00      3.77 o 
  -8  -2   4        5.94        1.00      9.73 o 
  -7  -2   4       14.54       22.16      7.06 o 
  -6  -2   4      297.22      287.03     16.28 o 
  -5  -2   4        0.04        1.51      6.47 o 
  -4  -2   4      952.69      954.53     18.31 o 
  -3  -2   4      136.38      108.69      4.47 o 
  -2  -2   4     1177.25     1116.19     28.73 o 
  -1  -2   4        6.45       -0.83      4.56 o 
   0  -2   4      817.63      869.29     62.19 o 
   1  -2   4     1139.94      876.73     15.34 o 
   2  -2   4      750.04      786.00     18.17 o 
   3  -2   4       28.44       34.64      3.14 o 
   4  -2   4        2.57        9.85      4.72 o 
   5  -2   4      457.42      465.66     19.62 o 
   6  -2   4       37.75       29.73      4.56 o 
   7  -2   4      340.06      341.62     25.06 o 
   8  -2   4        1.61       -9.17      9.17 o 
   9  -2   4        7.94        4.55      7.76 o 
  -9  -1   4       31.78       38.46      4.32 o 
  -8  -1   4        0.29       -6.17      8.02 o 
  -7  -1   4        4.51       -3.96      8.73 o 
  -6  -1   4        6.76        4.97      5.59 o 
  -5  -1   4      226.44      208.20      6.51 o 
  -4  -1   4        0.16        6.67      3.86 o 
  -3  -1   4      638.25      738.11     13.32 o 
  -2  -1   4      965.22      843.14     12.49 o 
  -1  -1   4     2464.24     2137.68     17.80 o 
   0  -1   4      650.62      554.59     18.90 o 
   1  -1   4     7329.66     6422.48    257.76 o 
   2  -1   4      713.86      735.72     18.12 o 
   3  -1   4      366.46      349.90     22.95 o 
   4  -1   4      134.33      122.48      5.11 o 
   5  -1   4      390.61      354.38     16.62 o 
   6  -1   4      264.19      299.61     20.51 o 
   7  -1   4       42.51       48.75      5.82 o 
   8  -1   4      202.35      211.07     21.51 o 
   9  -1   4       38.15       28.02      5.08 o 
  -9   0   4        0.15       -0.30      6.15 o 
  -8   0   4        1.29       -1.40      7.57 o 
  -7   0   4        6.62       13.17      5.54 o 
  -6   0   4      122.63      121.94      6.29 o 
  -5   0   4      102.32      121.76      8.67 o 
  -4   0   4        3.31        6.07      3.59 o 
  -3   0   4     4698.30     4830.88    104.54 o 
  -2   0   4      271.60      250.30      4.92 o 
  -1   0   4      831.31      786.57     15.12 o 
   0   0   4     6816.81     6560.28     33.64 o 
   1   0   4      370.89      331.01     17.45 o 
   2   0   4      457.06      440.77     20.79 o 
   3   0   4      311.13      299.28      6.09 o 
   4   0   4       15.16       16.16      3.78 o 
   5   0   4      353.36      379.71     16.01 o 
   6   0   4       93.60       86.96      6.56 o 
   7   0   4      203.90      186.60     17.84 o 
   8   0   4       20.31       26.95      7.17 o 
   9   0   4       20.00       18.17      4.65 o 
  -9   1   4        4.45       12.62      7.39 o 
  -8   1   4        7.29       14.49      4.83 o 
  -7   1   4       31.36       30.78      6.61 o 
  -6   1   4      111.64       93.10      5.84 o 
  -5   1   4        1.95       -0.64      4.02 o 
  -4   1   4      446.10      440.89     24.73 o 
  -3   1   4      313.44      286.39      6.28 o 
  -2   1   4      126.10       96.73      3.62 o 
  -1   1   4      263.61      215.74      6.78 o 
   0   1   4     5046.73     4226.05    134.11 o 
   1   1   4     7152.19     6992.31    263.82 o 
   2   1   4      883.98      740.64     14.17 o 
   3   1   4       19.08       35.67      4.50 o 
   4   1   4       12.42        1.90      4.95 o 
   5   1   4      407.57      446.59     17.34 o 
   6   1   4       56.80       63.11     13.51 o 
   7   1   4      157.20      145.11      7.58 o 
   8   1   4       30.67       31.40      5.19 o 
   9   1   4       39.79       40.52      4.35 o 
 -10   2   4        0.54       -2.24      5.15 o 
  -9   2   4       50.99       48.19      5.11 o 
  -8   2   4       34.25       35.75      5.27 o 
  -7   2   4       18.77       23.16      4.72 o 
  -6   2   4      258.87      239.73      7.68 o 
  -5   2   4      156.54      170.40      6.07 o 
  -4   2   4        5.91       -0.78      5.74 o 
  -3   2   4        1.10        1.56      3.35 o 
  -2   2   4      248.20      304.17      6.84 o 
  -1   2   4      865.49      889.49     13.79 o 
   0   2   4      696.16      788.36     13.64 o 
   1   2   4      732.27      699.75     30.29 o 
   2   2   4      165.82      151.67      5.50 o 
   3   2   4       74.25       58.45      8.61 o 
   4   2   4      353.83      362.45     14.62 o 
   5   2   4       16.57       15.93      7.00 o 
   6   2   4      220.01      209.60     20.12 o 
   7   2   4        4.41        7.09      5.92 o 
   8   2   4        2.56        2.09      5.58 o 
 -10   3   4       59.07       57.99      4.44 o 
  -9   3   4       35.13       31.32      5.11 o 
  -8   3   4       28.02       27.39      5.30 o 
  -7   3   4        2.52        4.17      7.43 o 
  -6   3   4       79.45       77.70      5.74 o 
  -5   3   4      117.97      127.57      5.74 o 
  -4   3   4      180.11      151.11      5.46 o 
  -3   3   4     1280.74     1346.24     32.29 o 
  -2   3   4     2755.55     2523.45     70.03 o 
  -1   3   4     1338.14     1301.62     30.68 o 
   0   3   4     1265.24     1273.76     18.12 o 
   1   3   4       21.42       24.26      4.67 o 
   2   3   4      170.78      167.79      5.82 o 
   3   3   4        0.65        2.27      6.86 o 
   4   3   4        4.07        6.22      4.72 o 
   5   3   4      145.47      149.93     11.06 o 
   6   3   4       22.51       20.83      7.64 o 
   7   3   4        0.85       -0.79      8.15 o 
   8   3   4        0.87       12.25      3.86 o 
 -10   4   4        2.39       -1.13      4.13 o 
  -9   4   4        0.01        0.89      8.78 o 
  -8   4   4        0.16       -8.14     10.73 o 
  -7   4   4       51.78       67.53     16.95 o 
  -6   4   4      265.30      287.14      8.46 o 
  -5   4   4      304.54      325.00      8.02 o 
  -4   4   4      383.20      394.25      8.44 o 
  -3   4   4       65.93       41.35      6.17 o 
  -2   4   4        3.47       11.58      4.47 o 
  -1   4   4      476.38      410.01     11.84 o 
   0   4   4        4.65       25.11      3.80 o 
   1   4   4      354.60      373.08      9.11 o 
   2   4   4      177.02      157.41      6.50 o 
   3   4   4      474.21      480.99     10.71 o 
   4   4   4       91.87       83.06      6.96 o 
   5   4   4       44.14       51.91      6.05 o 
   6   4   4        6.14       15.99      7.11 o 
   7   4   4        9.30       13.59      6.50 o 
   8   4   4       24.01       27.95     13.78 o 
  -9   5   4       39.88       38.00      5.34 o 
  -8   5   4       98.33      103.61      6.41 o 
  -7   5   4       79.26       74.13      6.25 o 
  -6   5   4       35.71       41.35      5.78 o 
  -5   5   4       86.64       85.36      5.70 o 
  -4   5   4        3.04        1.63      8.00 o 
  -3   5   4       45.82       31.24      4.97 o 
  -2   5   4      101.67      109.68      5.54 o 
  -1   5   4       36.21       25.61      4.32 o 
   0   5   4        8.88        3.68      4.82 o 
   1   5   4      407.23      379.75      9.17 o 
   2   5   4      128.94      138.96      8.89 o 
   3   5   4       10.96       17.58      6.18 o 
   4   5   4      130.37      122.72      7.47 o 
   5   5   4       67.45       78.32      6.80 o 
   6   5   4      107.50      110.24      6.52 o 
   7   5   4       11.62       13.43      4.69 o 
  -9   6   4       35.83       32.90      4.70 o 
  -8   6   4        1.43        6.52      6.54 o 
  -7   6   4       10.32        5.29     11.95 o 
  -6   6   4      116.98       94.20      7.15 o 
  -5   6   4        0.01        5.78      7.47 o 
  -4   6   4      523.94      464.95     10.41 o 
  -3   6   4      344.04      353.75     13.95 o 
  -2   6   4      526.18      545.88     11.20 o 
  -1   6   4      227.89      225.03      7.18 o 
   0   6   4      114.14       95.63      7.84 o 
   1   6   4      242.25      299.12     10.84 o 
   2   6   4       28.67       12.74     14.23 o 
   3   6   4       78.50       86.92      7.19 o 
   4   6   4        0.62        1.39      8.22 o 
   5   6   4       41.22       49.64      5.30 o 
   6   6   4        0.76       -1.21      6.25 o 
  -9   7   4       16.22       14.75      8.89 o 
  -8   7   4        1.29       -0.78      7.79 o 
  -7   7   4       94.13       84.48      6.68 o 
  -6   7   4       45.64       40.25     14.01 o 
  -5   7   4      217.62      184.65      9.06 o 
  -4   7   4        2.97        0.16      8.62 o 
  -3   7   4      167.97      159.61      7.64 o 
  -2   7   4       95.91      101.49      6.46 o 
  -1   7   4        1.82       -2.81      5.78 o 
   0   7   4       15.11       22.62      4.87 o 
   1   7   4       45.81       51.14      6.22 o 
   2   7   4        1.00        0.24      8.27 o 
   3   7   4        2.12       -6.27      8.84 o 
   4   7   4        3.25       -1.88      7.94 o 
   5   7   4        4.95        8.65     15.06 o 
   6   7   4        2.63        3.47      3.72 o 
  -9   8   4        0.68       -4.78      5.50 o 
  -8   8   4       23.15       15.44      6.45 o 
  -7   8   4        1.42       -4.29      8.67 o 
  -6   8   4      207.66      191.63      8.61 o 
  -5   8   4        1.08       -6.64     10.46 o 
  -4   8   4      273.18      297.62     10.27 o 
  -3   8   4      485.97      496.16     11.34 o 
  -2   8   4        0.33       -2.10     11.50 o 
  -1   8   4      299.71      313.52      9.95 o 
   0   8   4        6.31       14.30      6.00 o 
   1   8   4       15.24       26.85      5.90 o 
   2   8   4        0.20        1.72      7.79 o 
   3   8   4        0.10        5.39      5.35 o 
   4   8   4        0.53        5.30      3.97 o 
   5   8   4       27.84       21.08      4.03 o 
  -8   9   4        0.44       -6.17      6.17 o 
  -7   9   4       13.23       -5.38      7.98 o 
  -6   9   4       76.19       65.31      6.72 o 
  -5   9   4        0.50       -6.27      9.79 o 
  -4   9   4      156.11      144.79      8.22 o 
  -3   9   4       60.74       75.89      6.17 o 
  -2   9   4       37.25       33.25      6.17 o 
  -1   9   4        0.95        2.92      8.43 o 
   0   9   4       78.91       66.71      6.53 o 
   1   9   4       11.95       11.46     10.73 o 
   2   9   4       60.81       63.45     13.06 o 
   3   9   4        0.27        3.26      6.37 o 
   4   9   4        5.42        1.26      5.22 o 
  -7  10   4       10.67        8.63      8.06 o 
  -6  10   4        0.35        1.85      5.64 o 
  -5  10   4       35.73       15.99      9.00 o 
  -4  10   4        0.27        9.70      5.84 o 
  -3  10   4        4.79       14.73      6.45 o 
  -2  10   4      268.01      279.71     23.29 o 
  -1  10   4        9.21        8.44      7.74 o 
   0  10   4       32.48       40.80      5.08 o 
   1  10   4        0.09        1.47      5.67 o 
   2  10   4        0.04        1.25      4.42 o 
   3  10   4        0.02        4.56      4.91 o 
  -6  11   4        8.13        8.05      4.19 o 
  -5  11   4        0.70       -0.72      6.27 o 
  -4  11   4        0.30        2.49     12.45 o 
  -3  11   4        4.57       -0.48      7.10 o 
  -2  11   4        7.53        4.97      6.55 o 
  -1  11   4       23.56       35.52      4.40 o 
   0  11   4        0.66        6.12      6.72 o 
   1  11   4        0.91       -5.38      5.38 o 
  -4  12   4        8.40       11.03      7.11 o 
  -3  12   4        0.06        0.67      3.70 o 
  -2  12   4        1.16        7.22      3.89 o 
  -1  12   4        4.13       -1.92      4.79 o 
   2 -13   5        1.64        2.71      4.04 o 
   3 -13   5        0.41       -1.67      7.11 o 
   4 -13   5       11.69       12.45      5.22 o 
  -1 -12   5        2.51        3.28      4.65 o 
   0 -12   5       44.71       46.24      4.97 o 
   1 -12   5       20.93       17.44      8.28 o 
   2 -12   5       32.05       23.73     11.84 o 
   3 -12   5       13.40       13.67     10.84 o 
   4 -12   5        0.45       -8.23      9.89 o 
   5 -12   5       18.92       27.45      7.22 o 
   6 -12   5        1.17        0.00      8.56 o 
  -3 -11   5       29.67       29.38      8.00 o 
  -2 -11   5       18.24       22.80     25.51 o 
  -1 -11   5       52.54       46.32      8.95 o 
   0 -11   5       35.22       33.02      5.86 o 
   1 -11   5        0.17        0.61      8.96 o 
   2 -11   5       41.19       50.78      6.09 o 
   3 -11   5       23.09       13.37     15.84 o 
   4 -11   5       66.97       69.16     27.29 o 
   5 -11   5        4.54       10.45      7.34 o 
   6 -11   5       48.52       49.57      7.45 o 
   7 -11   5        0.15       -1.22      7.34 o 
  -4 -10   5        3.91        3.00      4.86 o 
  -3 -10   5       16.12       17.48      5.22 o 
  -2 -10   5       33.62       60.01     13.51 o 
  -1 -10   5        8.53       -3.51     10.11 o 
   0 -10   5        4.08       -0.22      9.55 o 
   1 -10   5       18.93       30.84      6.37 o 
   2 -10   5      128.73      148.05     11.23 o 
   3 -10   5       53.57       49.34     15.95 o 
   4 -10   5       48.22       44.14     24.73 o 
   5 -10   5        0.15       -8.95      8.95 o 
   6 -10   5       39.35       40.77      4.72 o 
   7 -10   5        0.09       -6.89     10.00 o 
   8 -10   5        3.91        5.00      6.67 o 
  -5  -9   5        0.02       -4.28      6.05 o 
  -4  -9   5        0.10       -6.59      7.74 o 
  -3  -9   5        1.22       -9.41      9.41 o 
  -2  -9   5       36.20       36.32      6.33 o 
  -1  -9   5       13.99       15.34      5.89 o 
   0  -9   5      228.29      252.54      9.33 o 
   1  -9   5        1.07      -10.35     10.35 o 
   2  -9   5        0.87       -0.87     10.58 o 
   3  -9   5      459.36      469.82     73.47 o 
   4  -9   5       21.17        4.68      6.65 o 
   5  -9   5       46.51       39.45      5.70 o 
   6  -9   5        2.92        7.68      5.37 o 
   7  -9   5       13.46       15.56      4.40 o 
   8  -9   5       20.78       21.67      4.05 o 
  -6  -8   5        0.02       -6.03      8.84 o 
  -5  -8   5        0.09        0.93      5.34 o 
  -4  -8   5        6.50       16.21      6.30 o 
  -3  -8   5      200.05      182.77     23.23 o 
  -2  -8   5       62.89       63.33      7.11 o 
  -1  -8   5      237.10      215.87      8.80 o 
   0  -8   5       35.34       34.63      5.82 o 
   1  -8   5        3.33       -9.29      9.29 o 
   2  -8   5      182.86      196.38     12.95 o 
   3  -8   5       46.95       52.96      8.23 o 
   4  -8   5      442.66      379.86     41.96 o 
   5  -8   5       31.05       24.55      4.72 o 
   6  -8   5       23.50       20.76      5.11 o 
   7  -8   5        0.16       -1.02      6.78 o 
   8  -8   5       48.37       49.27      5.34 o 
   9  -8   5        3.43       -5.34      5.34 o 
  -6  -7   5        6.02        3.82      5.55 o 
  -5  -7   5        6.79        4.87      9.29 o 
  -4  -7   5       35.05       23.98      8.73 o 
  -3  -7   5       43.74       49.66      6.21 o 
  -2  -7   5      573.91      508.70     12.56 o 
  -1  -7   5      310.28      296.18      8.61 o 
   0  -7   5       38.45       31.45      4.73 o 
   1  -7   5      555.13      553.20     11.38 o 
   2  -7   5       14.26       26.12      4.91 o 
   3  -7   5      353.18      306.92     24.95 o 
   4  -7   5       45.20       38.76      4.95 o 
   5  -7   5      388.40      402.37      9.95 o 
   6  -7   5       33.57       35.01      4.95 o 
   7  -7   5      119.82       97.12      6.85 o 
   8  -7   5        1.82       -3.89      6.69 o 
   9  -7   5       56.29       51.86      4.32 o 
  -7  -6   5       34.55       35.51      4.60 o 
  -6  -6   5       36.48       38.74     10.78 o 
  -5  -6   5       32.88       29.90     10.67 o 
  -4  -6   5       77.35       66.39      9.95 o 
  -3  -6   5       38.43       34.68      5.23 o 
  -2  -6   5      102.84      101.20      6.22 o 
  -1  -6   5        8.69       11.95      4.48 o 
   0  -6   5        2.28       -3.02      6.73 o 
   1  -6   5      804.57      801.94     15.70 o 
   2  -6   5       77.43       88.66      5.53 o 
   3  -6   5       28.86       27.71      4.11 o 
   4  -6   5        2.54        2.95      4.68 o 
   5  -6   5      320.29      314.29     14.06 o 
   6  -6   5      147.31      155.78      7.48 o 
   7  -6   5       10.94        5.23      8.13 o 
   8  -6   5      147.46      146.54      6.88 o 
   9  -6   5        0.19        1.89      5.89 o 
  -7  -5   5        4.07        9.39      4.40 o 
  -6  -5   5        1.04       -8.32      8.32 o 
  -5  -5   5      131.99      134.05     11.45 o 
  -4  -5   5       11.64       -8.13      8.13 o 
  -3  -5   5     1244.02     1160.66     41.85 o 
  -2  -5   5      369.96      376.25      8.01 o 
  -1  -5   5      577.87      551.77     12.30 o 
   0  -5   5      991.79      794.98     42.57 o 
   1  -5   5      305.02      237.02     21.01 o 
   2  -5   5      287.29      222.53     25.06 o 
   3  -5   5       41.30       50.38      6.67 o 
   4  -5   5     1693.33     1929.07     35.90 o 
   5  -5   5      161.78      136.32      8.34 o 
   6  -5   5       32.05       54.43      5.46 o 
   7  -5   5       88.42       81.76      9.50 o 
   8  -5   5      292.97      292.26      8.68 o 
   9  -5   5        0.04        3.74      4.88 o 
  -8  -4   5        0.83       -6.13      9.06 o 
  -7  -4   5       22.92       22.72      4.99 o 
  -6  -4   5      197.41      169.10     17.45 o 
  -5  -4   5       38.27       39.43      5.74 o 
  -4  -4   5      272.83      224.29      7.74 o 
  -3  -4   5      103.54       97.77     13.51 o 
  -2  -4   5      309.05      298.85     17.78 o 
  -1  -4   5       18.20       22.61      3.26 o 
   0  -4   5       62.58      117.21     11.28 o 
   1  -4   5       20.36       37.25      3.62 o 
   2  -4   5      106.98      100.36      9.34 o 
   3  -4   5      202.77      191.52      6.56 o 
   4  -4   5        0.02       -4.55      6.08 o 
   5  -4   5        0.16        1.74      5.84 o 
   6  -4   5       19.23        5.51      8.11 o 
   7  -4   5      490.25      501.56     14.51 o 
   8  -4   5        5.38        6.05      5.66 o 
   9  -4   5      111.86      126.85      7.45 o 
  -8  -3   5       46.16       49.56      4.79 o 
  -7  -3   5        2.80        3.31      6.30 o 
  -6  -3   5        5.81        7.29      7.91 o 
  -5  -3   5       35.77       11.05      6.26 o 
  -4  -3   5      209.53      195.03     17.34 o 
  -3  -3   5      979.15      831.65     20.12 o 
  -2  -3   5       41.68       25.44      3.45 o 
  -1  -3   5      255.52      232.88      5.15 o 
   0  -3   5      395.45      310.72     28.23 o 
   1  -3   5        6.27        1.67      4.45 o 
   2  -3   5     1442.42     1558.23     77.81 o 
   3  -3   5      363.03      424.12      9.19 o 
   4  -3   5       41.98       38.13      4.01 o 
   5  -3   5       32.87       34.07      5.22 o 
   6  -3   5      407.25      387.89     11.12 o 
   7  -3   5        6.37       -1.26      9.14 o 
   8  -3   5      181.11      177.29     29.79 o 
   9  -3   5        1.12        6.51      4.98 o 
  -9  -2   5        4.95        7.78      3.54 o 
  -8  -2   5        9.84        3.05      7.48 o 
  -7  -2   5        1.85        5.72      5.62 o 
  -6  -2   5       32.90       20.13      6.90 o 
  -5  -2   5      323.94      334.17     13.28 o 
  -4  -2   5       54.37       50.12      4.43 o 
  -3  -2   5     2552.90     2840.55     71.92 o 
  -2  -2   5       26.69       32.07      3.14 o 
  -1  -2   5        9.77       21.72      2.94 o 
   0  -2   5      132.01      151.12      4.28 o 
   1  -2   5        9.12        4.71      5.89 o 
   2  -2   5      669.13      725.81     14.53 o 
   3  -2   5      120.98      168.72     12.73 o 
   4  -2   5     1020.36     1282.41     79.47 o 
   5  -2   5      427.59      473.85     18.28 o 
   6  -2   5       40.53       38.31      4.99 o 
   7  -2   5      275.18      263.10      9.56 o 
   8  -2   5       79.67       86.72     20.67 o 
   9  -2   5       20.03        7.86      6.78 o 
  -9  -1   5        0.61        6.12      5.62 o 
  -8  -1   5       31.72       32.48      4.95 o 
  -7  -1   5        0.10       -7.99      7.99 o 
  -6  -1   5      309.83      281.63     14.28 o 
  -5  -1   5        0.48        3.35      6.94 o 
  -4  -1   5     1681.67     1650.89     23.38 o 
  -3  -1   5      363.26      307.86     21.73 o 
  -2  -1   5      655.07      651.55     51.02 o 
  -1  -1   5     3112.65     2662.06    175.84 o 
   0  -1   5     2274.13     2298.00    133.33 o 
   1  -1   5     3124.75     2804.31    158.84 o 
   2  -1   5      553.47      633.02     34.24 o 
   3  -1   5       26.18       23.30      3.83 o 
   4  -1   5      163.80      204.31     14.56 o 
   5  -1   5      107.42       88.22      5.86 o 
   6  -1   5      125.97      152.07      7.31 o 
   7  -1   5      311.58      321.40     35.24 o 
   8  -1   5       35.19       36.80      5.42 o 
   9  -1   5      153.63      157.56     10.95 o 
  -9   0   5       13.71       22.18      4.48 o 
  -8   0   5        0.52       -0.90      6.93 o 
  -7   0   5        1.99       -7.86      7.86 o 
  -6   0   5        1.48        6.36      5.52 o 
  -5   0   5      140.16      129.65     18.01 o 
  -4   0   5       50.22       64.44      6.28 o 
  -3   0   5       50.91       47.62      3.85 o 
  -2   0   5       38.25       39.80      4.50 o 
  -1   0   5     1130.81     1022.42     72.64 o 
   0   0   5      641.13      630.30     11.59 o 
   1   0   5      442.53      511.30     19.40 o 
   2   0   5      269.28      263.27      6.09 o 
   3   0   5     2475.50     2681.39    141.33 o 
   4   0   5       66.21       71.29      7.56 o 
   5   0   5        1.54        3.03      6.35 o 
   6   0   5      183.92      167.87      7.86 o 
   7   0   5       24.64       26.66      9.73 o 
   8   0   5       16.72       19.70      4.87 o 
   9   0   5        5.52        2.38     10.00 o 
  -9   1   5        0.32        2.14      5.08 o 
  -8   1   5       24.52       23.50      4.80 o 
  -7   1   5       98.70       91.23     10.06 o 
  -6   1   5        6.54        6.04      4.60 o 
  -5   1   5       92.47       91.22      5.23 o 
  -4   1   5       73.67       67.89      6.56 o 
  -3   1   5       87.20       80.80      4.08 o 
  -2   1   5      277.28      295.76     12.23 o 
  -1   1   5      991.29      859.75     13.75 o 
   0   1   5      353.28      318.91     17.17 o 
   1   1   5     2606.59     2274.46     96.81 o 
   2   1   5       75.72       59.79      4.38 o 
   3   1   5      129.32      141.69      5.54 o 
   4   1   5       49.67       42.42      4.60 o 
   5   1   5      173.91      190.35      7.82 o 
   6   1   5      102.06      109.11      7.12 o 
   7   1   5       58.84       52.69      5.93 o 
   8   1   5       63.77       73.01      5.87 o 
   9   1   5        4.04        4.07      5.72 o 
  -9   2   5        6.36        4.67      6.62 o 
  -8   2   5       14.18       15.75      6.45 o 
  -7   2   5      101.15      102.00      6.89 o 
  -6   2   5      648.91      669.53     14.13 o 
  -5   2   5       12.84       15.05      8.67 o 
  -4   2   5      800.81      811.87     16.89 o 
  -3   2   5       20.75       15.54      3.50 o 
  -2   2   5      131.43      175.12      5.07 o 
  -1   2   5      213.32      123.76      4.75 o 
   0   2   5        8.51       13.91      3.62 o 
   1   2   5      594.69      464.82     10.08 o 
   2   2   5      117.27      113.82      5.19 o 
   3   2   5       30.81       36.23      6.17 o 
   4   2   5       56.91       62.09      7.06 o 
   5   2   5      331.51      328.13      9.84 o 
   6   2   5       61.53       57.16     11.50 o 
   7   2   5      115.90      107.68      6.85 o 
   8   2   5        0.91        4.81      5.34 o 
  -9   3   5       90.55       96.86     10.95 o 
  -8   3   5       25.86       25.20     12.12 o 
  -7   3   5       36.48       34.34      5.74 o 
  -6   3   5      233.42      226.10      8.21 o 
  -5   3   5       52.93       51.13      5.19 o 
  -4   3   5      154.50      149.84      5.70 o 
  -3   3   5      257.63      274.50      6.35 o 
  -2   3   5      224.59      228.19      5.70 o 
  -1   3   5     2595.61     2371.52     35.24 o 
   0   3   5      153.23      163.54      5.38 o 
   1   3   5      444.66      439.47     15.23 o 
   2   3   5      120.90      136.00      5.46 o 
   3   3   5        0.49        1.75      6.72 o 
   4   3   5      521.80      495.83     20.56 o 
   5   3   5        6.84       13.47      6.62 o 
   6   3   5      377.83      342.46     14.51 o 
   7   3   5        0.03        7.50      5.34 o 
   8   3   5        2.25        3.56      5.13 o 
  -9   4   5        5.17       -5.25      6.77 o 
  -8   4   5       16.24       21.23      7.56 o 
  -7   4   5       49.95       55.02      5.86 o 
  -6   4   5       87.80       87.41     15.39 o 
  -5   4   5      268.78      258.51     16.62 o 
  -4   4   5       21.81       20.07      4.32 o 
  -3   4   5      472.03      453.34     12.34 o 
  -2   4   5        0.79        6.74      7.73 o 
  -1   4   5       73.10       65.33      6.45 o 
   0   4   5       35.78       35.74      4.30 o 
   1   4   5       20.71        6.40      6.72 o 
   2   4   5      282.19      296.40     13.34 o 
   3   4   5      294.88      306.38     33.07 o 
   4   4   5       34.66       29.36     10.84 o 
   5   4   5       12.26       -2.62      9.87 o 
   6   4   5       30.31       39.32      9.78 o 
   7   4   5        8.48        0.75     17.51 o 
  -9   5   5        0.16        2.28      6.66 o 
  -8   5   5       91.02       87.86      5.93 o 
  -7   5   5        0.43       -2.27      7.98 o 
  -6   5   5      202.88      165.58      8.02 o 
  -5   5   5        6.91       -5.83      7.91 o 
  -4   5   5       17.46       13.99      4.72 o 
  -3   5   5      398.26      385.21      8.92 o 
  -2   5   5      426.15      389.22     30.01 o 
  -1   5   5      223.69      227.61      7.14 o 
   0   5   5       52.04       49.45      7.67 o 
   1   5   5      119.19      128.24      6.56 o 
   2   5   5       59.22       68.60      5.60 o 
   3   5   5       26.26       36.16      7.78 o 
   4   5   5        1.93       -5.01      8.66 o 
   5   5   5      106.03      104.38     10.78 o 
   6   5   5        2.61       -6.50      7.19 o 
   7   5   5        1.39       -3.62      7.17 o 
  -9   6   5       62.45       76.28      6.56 o 
  -8   6   5        0.56        2.44      7.02 o 
  -7   6   5       65.32       62.12      6.00 o 
  -6   6   5       13.76       20.82      5.70 o 
  -5   6   5       79.92       84.01      6.60 o 
  -4   6   5        0.22       -0.69      9.50 o 
  -3   6   5       19.92       15.72      8.17 o 
  -2   6   5      108.86      109.97      6.41 o 
  -1   6   5      483.94      511.67     11.20 o 
   0   6   5        0.75        8.17      5.24 o 
   1   6   5       64.72       86.82      5.46 o 
   2   6   5        7.71        9.59      8.59 o 
   3   6   5        1.90       -2.63      9.24 o 
   4   6   5      146.01      155.32      8.02 o 
   5   6   5        0.01        2.91      6.91 o 
   6   6   5       31.38       25.71      6.89 o 
  -9   7   5        3.41        2.97      4.51 o 
  -8   7   5       24.91        0.42      8.06 o 
  -7   7   5       81.53       79.95      6.64 o 
  -6   7   5       59.13       56.15      6.17 o 
  -5   7   5      106.39      111.22      7.03 o 
  -4   7   5      211.65      212.06     10.84 o 
  -3   7   5       37.08       38.29      5.34 o 
  -2   7   5      211.72      212.37      7.94 o 
  -1   7   5      136.87      138.13      7.11 o 
   0   7   5        2.34        0.25     10.84 o 
   1   7   5      218.69      209.65      8.37 o 
   2   7   5       36.41       29.75     12.62 o 
   3   7   5       85.98       80.86      7.22 o 
   4   7   5        0.86       -7.18      8.95 o 
   5   7   5       26.28       25.49      4.36 o 
  -8   8   5       59.04       62.92      5.52 o 
  -7   8   5        1.82        8.70      4.87 o 
  -6   8   5      126.19      129.69      8.05 o 
  -5   8   5       23.90       33.10      9.73 o 
  -4   8   5        2.24       -9.27      9.27 o 
  -3   8   5        0.08      -10.04     10.17 o 
  -2   8   5      412.01      384.74     10.14 o 
  -1   8   5        6.01        1.14      9.84 o 
   0   8   5      159.24      178.38     10.06 o 
   1   8   5       11.74       15.10      5.54 o 
   2   8   5       61.08       82.60      6.17 o 
   3   8   5        9.58        1.63      8.18 o 
   4   8   5       24.41       19.05      9.39 o 
   5   8   5       37.57       46.86      6.72 o 
  -8   9   5        0.36        0.32      5.09 o 
  -7   9   5       11.65       11.84      6.67 o 
  -6   9   5        0.82       -0.39      7.68 o 
  -5   9   5        3.37        7.42      6.58 o 
  -4   9   5        4.19        6.75      8.39 o 
  -3   9   5       25.91       20.37      6.55 o 
  -2   9   5        0.26        7.83      5.78 o 
  -1   9   5       36.50       42.38     10.00 o 
   0   9   5       36.60       24.57      5.23 o 
   1   9   5        1.44       -4.58      8.22 o 
   2   9   5       15.70       15.26      9.84 o 
   3   9   5        0.04       -0.20      5.61 o 
   4   9   5        1.84        1.17      5.06 o 
  -7  10   5        0.14        2.03      4.26 o 
  -6  10   5        4.49       -3.18      6.17 o 
  -5  10   5        0.63       -1.97      6.61 o 
  -4  10   5       74.57       79.44      7.11 o 
  -3  10   5       25.93       27.10      4.75 o 
  -2  10   5        8.74        9.84      5.69 o 
  -1  10   5       10.19        8.38      7.65 o 
   0  10   5        5.26        9.09      5.36 o 
   1  10   5        2.60        0.38      6.09 o 
   2  10   5        0.00       -5.66      6.11 o 
  -6  11   5        0.86        0.97      4.93 o 
  -5  11   5        4.50        3.45      5.11 o 
  -4  11   5       17.55       21.09      4.45 o 
  -3  11   5        9.35       15.30      3.86 o 
  -2  11   5       30.97       32.06      7.17 o 
  -1  11   5       19.19       26.64      3.97 o 
   0  11   5       12.05       13.39      4.22 o 
   1  11   5        0.26       -1.95      6.00 o 
  -3  12   5        5.69        9.22      3.03 o 
   2 -13   6        1.19       -1.09      5.08 o 
   3 -13   6        5.55        0.00      8.23 o 
  -1 -12   6        4.89        9.54      8.95 o 
   0 -12   6        3.00        6.65      4.39 o 
   1 -12   6       10.33       15.19      4.97 o 
   2 -12   6        3.32       -4.71      7.27 o 
   3 -12   6       56.46       71.58      8.34 o 
   4 -12   6        5.54       -3.89     10.23 o 
   5 -12   6       31.92       33.90      7.67 o 
   6 -12   6       17.13        2.33      9.23 o 
  -2 -11   6       23.36       27.98      5.33 o 
  -1 -11   6       17.13       15.26      5.54 o 
   0 -11   6       56.25       50.25      6.47 o 
   1 -11   6        4.77        9.81      6.85 o 
   2 -11   6       51.74       54.78      8.39 o 
   3 -11   6       79.46       67.87     11.28 o 
   4 -11   6       75.40       71.69     10.11 o 
   5 -11   6      115.86      123.94      9.67 o 
   6 -11   6        4.29       13.45      6.00 o 
   7 -11   6       36.04       37.68      5.34 o 
  -4 -10   6        2.99       -1.09      6.28 o 
  -3 -10   6        8.73       11.32      5.96 o 
  -2 -10   6       15.12        9.73      5.34 o 
  -1 -10   6       31.61       25.87      6.44 o 
   0 -10   6        2.12       10.24      9.50 o 
   1 -10   6        0.10       12.00      6.30 o 
   2 -10   6      190.78      214.86      9.42 o 
   3 -10   6       80.89       78.31     19.51 o 
   4 -10   6      167.19      183.62     49.91 o 
   5 -10   6        5.74        4.11     12.45 o 
   6 -10   6        8.94        8.11      6.34 o 
   7 -10   6        1.41        5.00      5.67 o 
   8 -10   6        0.60       -6.67      6.67 o 
  -5  -9   6        6.95        1.32     10.17 o 
  -4  -9   6        0.09       -2.62      7.39 o 
  -3  -9   6       50.03       37.92      6.21 o 
  -2  -9   6        1.36       -9.46      9.46 o 
  -1  -9   6        0.28        4.80      7.60 o 
   0  -9   6      136.07      118.80      7.45 o 
   1  -9   6        1.45       -9.88     15.51 o 
   2  -9   6        1.55      -11.45     11.45 o 
   3  -9   6        2.08        5.64     15.39 o 
   4  -9   6       82.95       67.80     21.12 o 
   5  -9   6      158.24      136.75      7.18 o 
   6  -9   6      169.29      150.68      7.22 o 
   7  -9   6        0.35        3.45      6.09 o 
   8  -9   6       30.64       30.31      5.50 o 
  -5  -8   6        2.61       -5.83     11.45 o 
  -4  -8   6        1.10       -0.46      7.86 o 
  -3  -8   6       57.63       68.05      8.28 o 
  -2  -8   6       86.64      108.76     14.45 o 
  -1  -8   6        8.76       15.91     17.06 o 
   0  -8   6      308.33      313.16      9.08 o 
   1  -8   6       37.45       49.44      5.93 o 
   2  -8   6       16.59       20.31     10.23 o 
   3  -8   6      464.12      579.02     45.52 o 
   4  -8   6       27.05       32.87     13.84 o 
   5  -8   6      338.59      327.48     13.67 o 
   6  -8   6      156.91      132.44      8.95 o 
   7  -8   6       81.66       74.98      5.68 o 
   8  -8   6        0.22        2.30      5.97 o 
   9  -8   6       14.71       12.45      3.34 o 
  -6  -7   6       18.74       16.89      5.03 o 
  -5  -7   6        1.41       -7.47      7.47 o 
  -4  -7   6       33.90       34.16      5.26 o 
  -3  -7   6       66.98       43.11      6.21 o 
  -2  -7   6       92.04      111.21      8.95 o 
  -1  -7   6       50.79       31.89     13.12 o 
   0  -7   6        2.62        9.43      4.34 o 
   1  -7   6      103.45      105.32      5.85 o 
   2  -7   6      317.50      338.55      8.96 o 
   3  -7   6        5.50       -6.50     10.36 o 
   4  -7   6      724.20      698.30     33.12 o 
   5  -7   6        0.40        3.67      5.14 o 
   6  -7   6       47.04       48.65     12.56 o 
   7  -7   6      124.87      120.78      6.35 o 
   8  -7   6       65.62       65.02     12.73 o 
   9  -7   6       38.01       33.36      4.44 o 
  -7  -6   6       25.11       23.01      6.61 o 
  -6  -6   6       10.88       16.14      5.70 o 
  -5  -6   6        5.65        2.18      8.49 o 
  -4  -6   6        6.28        1.17      8.45 o 
  -3  -6   6      543.71      536.04     11.20 o 
  -2  -6   6      104.21      105.97      6.13 o 
  -1  -6   6      201.97      169.19      6.48 o 
   0  -6   6      225.87      215.65      7.73 o 
   1  -6   6       34.63       30.15      4.60 o 
   2  -6   6      133.11      110.46      5.62 o 
   3  -6   6      200.88      202.38      6.71 o 
   4  -6   6      262.91      318.49      8.09 o 
   5  -6   6       68.51       84.92      5.89 o 
   6  -6   6      133.62      147.93      8.73 o 
   7  -6   6       68.28       65.77      6.05 o 
   8  -6   6       19.39       19.72      6.00 o 
   9  -6   6       25.51       20.15      9.84 o 
  -7  -5   6        1.54        0.40      6.52 o 
  -6  -5   6       15.84       27.42     11.28 o 
  -5  -5   6       37.26       40.42      5.42 o 
  -4  -5   6       14.37       10.13      5.98 o 
  -3  -5   6      118.58      111.65      5.86 o 
  -2  -5   6       67.43       69.76      5.23 o 
  -1  -5   6       29.16       30.79      4.27 o 
   0  -5   6       18.03       32.34      4.24 o 
   1  -5   6      398.41      391.91      8.53 o 
   2  -5   6      513.85      541.89     34.62 o 
   3  -5   6     1323.44     1420.79     43.07 o 
   4  -5   6       81.16       97.14      5.72 o 
   5  -5   6     1177.83     1291.78     42.40 o 
   6  -5   6        0.04       -5.56      8.28 o 
   7  -5   6        9.51        4.96      9.35 o 
   8  -5   6       19.66       12.85      6.03 o 
   9  -5   6       14.87       20.19      4.44 o 
  -8  -4   6        4.93        4.27      5.45 o 
  -7  -4   6        0.26        4.75      5.02 o 
  -6  -4   6       74.88       83.49      7.39 o 
  -5  -4   6      143.36      126.62      8.56 o 
  -4  -4   6        1.79       11.46      9.39 o 
  -3  -4   6      392.12      370.49     25.84 o 
  -2  -4   6       20.72       18.59     11.67 o 
  -1  -4   6      455.55      453.62      9.47 o 
   0  -4   6      353.55      300.21      6.47 o 
   1  -4   6        2.46       10.67      5.95 o 
   2  -4   6     1271.93     1328.89     70.19 o 
   3  -4   6       29.81       30.04      9.06 o 
   4  -4   6     2682.00     2976.16     79.20 o 
   5  -4   6       14.75       21.09     10.34 o 
   6  -4   6        7.19        6.34      7.63 o 
   7  -4   6        0.18       -1.12      8.80 o 
   8  -4   6       28.61       34.58      8.95 o 
   9  -4   6        5.72        7.18      5.02 o 
  -8  -3   6       23.78       17.77      4.52 o 
  -7  -3   6       47.19       70.02      5.47 o 
  -6  -3   6       65.19       50.55      7.61 o 
  -5  -3   6       63.28       80.80      7.34 o 
  -4  -3   6       12.76        0.41      6.46 o 
  -3  -3   6      211.82      170.54     20.90 o 
  -2  -3   6        0.67        5.59      5.38 o 
  -1  -3   6      354.68      279.16      7.78 o 
   0  -3   6       25.27       33.98      3.57 o 
   1  -3   6      153.54      143.14     12.17 o 
   2  -3   6       43.11       42.56      4.82 o 
   3  -3   6     1250.92     1387.88     25.01 o 
   4  -3   6      493.46      512.11     14.23 o 
   5  -3   6      332.09      328.17     14.23 o 
   6  -3   6       28.60       25.86      6.17 o 
   7  -3   6      186.45      188.54      8.33 o 
   8  -3   6       39.82       38.35      5.62 o 
   9  -3   6       47.65       45.14      5.07 o 
  -8  -2   6       57.95       46.18      5.36 o 
  -7  -2   6        1.03        2.58      7.45 o 
  -6  -2   6        6.02        9.77      5.78 o 
  -5  -2   6        3.41        0.00      5.50 o 
  -4  -2   6       61.42       69.82      7.39 o 
  -3  -2   6      798.44      744.26     32.62 o 
  -2  -2   6       99.93       80.13      4.05 o 
  -1  -2   6     1269.18     1282.89    114.43 o 
   0  -2   6     1374.36     1496.81    101.04 o 
   1  -2   6     1257.78     1373.50     31.01 o 
   2  -2   6     1873.12     1992.28    125.66 o 
   3  -2   6     2718.84     3297.85    169.34 o 
   4  -2   6        0.53       -0.71      6.93 o 
   5  -2   6      445.50      507.15     24.12 o 
   6  -2   6        1.67       11.83      5.88 o 
   7  -2   6        0.01        6.17      8.27 o 
   8  -2   6        0.15        2.92      4.91 o 
   9  -2   6        1.70        2.96      6.24 o 
  -9  -1   6        4.22        1.56      6.28 o 
  -8  -1   6        5.28       -3.74      6.99 o 
  -7  -1   6        0.45        2.55      7.00 o 
  -6  -1   6        0.13        4.88      7.47 o 
  -5  -1   6      265.87      287.63     16.12 o 
  -4  -1   6      175.18      207.12     10.67 o 
  -3  -1   6     2108.99     2162.38    167.67 o 
  -2  -1   6        5.27        7.75      4.39 o 
  -1  -1   6      922.56      784.09     52.80 o 
   0  -1   6     2100.95     1875.15    100.87 o 
   1  -1   6       55.06       70.76      4.56 o 
   2  -1   6     4404.62     4444.61    137.05 o 
   3  -1   6       69.46       66.97      4.87 o 
   4  -1   6      855.66      962.11     19.84 o 
   5  -1   6       11.24        7.46      6.11 o 
   6  -1   6        7.73       20.62      7.34 o 
   7  -1   6        2.99       -4.43      9.06 o 
   8  -1   6       78.64       96.26      6.01 o 
   9  -1   6       29.28       32.10      4.11 o 
  -9   0   6        0.77       -5.92      6.80 o 
  -8   0   6       12.88       12.65      4.28 o 
  -7   0   6       11.13       -8.41      8.41 o 
  -6   0   6      286.63      286.60     32.68 o 
  -5   0   6       13.55        1.07      6.67 o 
  -4   0   6      882.69      865.70     70.36 o 
  -3   0   6      268.66      257.02     30.73 o 
  -2   0   6       20.00        8.59      3.18 o 
  -1   0   6      163.91      126.65      8.45 o 
   0   0   6        4.79       18.83      4.11 o 
   1   0   6       34.45       19.73      4.06 o 
   2   0   6       91.30       93.87      4.91 o 
   3   0   6       16.14       28.93      4.78 o 
   4   0   6        0.40        2.99      7.15 o 
   5   0   6       13.19       19.72     12.28 o 
   6   0   6       26.48       21.36      8.23 o 
   7   0   6       98.01      123.84      7.78 o 
   8   0   6        4.39        0.00      7.70 o 
   9   0   6       70.17       60.85      4.44 o 
  -9   1   6       21.41       31.06      8.73 o 
  -8   1   6        8.79        2.71     12.89 o 
  -7   1   6        6.85       -2.43      8.05 o 
  -6   1   6      144.13      141.80     19.95 o 
  -5   1   6      245.00      213.39     16.45 o 
  -4   1   6     1333.86     1256.96    103.71 o 
  -3   1   6       53.18       62.97      4.28 o 
  -2   1   6     1521.32     1316.71     79.03 o 
  -1   1   6      145.77      173.40     10.73 o 
   0   1   6        4.27        4.12      6.17 o 
   1   1   6     4296.16     3920.23    173.18 o 
   2   1   6        1.19       -2.54      6.09 o 
   3   1   6      143.34      127.48      5.89 o 
   4   1   6        3.83        6.41      7.51 o 
   5   1   6        0.71        0.81      7.76 o 
   6   1   6      206.05      205.21      8.80 o 
   7   1   6        8.01       10.12      6.19 o 
   8   1   6        7.66        5.90      5.25 o 
  -9   2   6        0.25       -6.51      6.51 o 
  -8   2   6        0.01        0.04      6.97 o 
  -7   2   6        9.12        7.60      8.23 o 
  -6   2   6       33.77       33.29      7.22 o 
  -5   2   6      389.97      401.08      9.04 o 
  -4   2   6       76.70       68.46      4.99 o 
  -3   2   6       41.36       34.34      7.17 o 
  -2   2   6       93.91       92.09      4.60 o 
  -1   2   6      411.50      450.76     18.84 o 
   0   2   6       39.32       34.88      5.78 o 
   1   2   6      224.43      214.44      6.84 o 
   2   2   6     2447.85     2526.65    126.27 o 
   3   2   6        5.49        2.49      4.90 o 
   4   2   6       36.33       38.44      5.78 o 
   5   2   6        0.08       -2.38     11.17 o 
   6   2   6      128.12      121.36      7.86 o 
   7   2   6       12.34        3.13      5.60 o 
   8   2   6       52.30       48.69      4.44 o 
  -9   3   6        0.13        5.90      4.71 o 
  -8   3   6       74.87       80.10      5.89 o 
  -7   3   6      135.89      139.07      7.50 o 
  -6   3   6       56.61       64.54      7.17 o 
  -5   3   6      438.44      450.66      9.86 o 
  -4   3   6      285.27      297.79      7.54 o 
  -3   3   6      192.02      178.10      6.21 o 
  -2   3   6       42.75       43.71      4.56 o 
  -1   3   6      153.50      157.14      5.81 o 
   0   3   6      128.37      130.70      6.06 o 
   1   3   6       11.15       26.42      4.03 o 
   2   3   6       59.81       49.25      4.91 o 
   3   3   6        7.61       -3.68      7.51 o 
   4   3   6       30.64       26.97      9.00 o 
   5   3   6      336.36      322.92     10.22 o 
   6   3   6        6.22        3.32      8.03 o 
   7   3   6       31.50       26.21      4.65 o 
  -9   4   6       48.31       34.96      4.91 o 
  -8   4   6        5.99        7.18     10.28 o 
  -7   4   6       84.14       93.38      6.77 o 
  -6   4   6      536.63      515.28     22.68 o 
  -5   4   6       61.59       57.61      5.46 o 
  -4   4   6      253.04      219.11      7.31 o 
  -3   4   6      136.84      121.80      6.67 o 
  -2   4   6      149.87      153.18      6.48 o 
  -1   4   6       81.10       80.25      5.07 o 
   0   4   6        1.77       -3.29      6.72 o 
   1   4   6       25.64       28.31      4.13 o 
   2   4   6       56.57       64.02      5.62 o 
   3   4   6       54.24       56.51      5.78 o 
   4   4   6      230.75      227.98     15.17 o 
   5   4   6       54.14       57.34      8.67 o 
   6   4   6       27.03       18.24      6.95 o 
   7   4   6        3.52        0.85      4.69 o 
  -9   5   6        0.57        1.12      6.29 o 
  -8   5   6        4.10        9.13      7.00 o 
  -7   5   6      175.08      165.89      7.58 o 
  -6   5   6        6.70        9.86      5.85 o 
  -5   5   6      451.09      424.21     10.53 o 
  -4   5   6       31.06       11.21      6.56 o 
  -3   5   6      119.30      121.98      6.31 o 
  -2   5   6       20.78       25.69      9.34 o 
  -1   5   6       16.60        6.23      4.68 o 
   0   5   6       27.11       14.92      4.83 o 
   1   5   6      358.86      391.53     21.62 o 
   2   5   6      164.37      158.06      7.61 o 
   3   5   6       57.82       67.89      6.61 o 
   4   5   6        6.57       10.36      5.89 o 
   5   5   6       13.16        7.86      6.15 o 
   6   5   6       13.72       20.79      4.29 o 
  -9   6   6        2.28        7.69      3.56 o 
  -8   6   6      100.81      111.67      6.17 o 
  -7   6   6       24.60        6.48      9.24 o 
  -6   6   6      189.63      195.81      8.57 o 
  -5   6   6      135.29      134.55      7.90 o 
  -4   6   6       17.57       20.96      5.17 o 
  -3   6   6       49.00       47.58      5.15 o 
  -2   6   6        4.03       -8.25      8.25 o 
  -1   6   6      304.08      313.29      8.72 o 
   0   6   6        9.11       -3.11      8.62 o 
   1   6   6       21.85       26.71      5.07 o 
   2   6   6       31.70       34.51      5.00 o 
   3   6   6       16.42       14.39      8.61 o 
   4   6   6        6.90       -8.73      8.73 o 
   5   6   6       63.85       63.69      7.17 o 
   6   6   6        2.38        9.25      3.88 o 
  -8   7   6        7.57        9.22      4.36 o 
  -7   7   6       38.37       32.16      5.46 o 
  -6   7   6      189.56      178.20      8.64 o 
  -5   7   6       40.18       45.48      6.56 o 
  -4   7   6       79.64       76.88      6.80 o 
  -3   7   6        7.29       11.78      8.72 o 
  -2   7   6        3.53        8.83      6.46 o 
  -1   7   6       20.68        7.93      6.48 o 
   0   7   6       80.91       70.64      6.42 o 
   1   7   6       71.12       79.64      6.21 o 
   2   7   6      122.63      131.61      7.15 o 
   3   7   6        3.04        4.92      6.84 o 
   4   7   6       33.47       30.11      4.81 o 
   5   7   6       11.02        9.75      4.55 o 
  -8   8   6        6.82       -6.55      6.55 o 
  -7   8   6       24.57       33.11      5.06 o 
  -6   8   6        1.24       -8.33      8.68 o 
  -5   8   6      185.23      201.86      8.41 o 
  -4   8   6        1.20        1.38      8.23 o 
  -3   8   6        4.61       -6.56      8.45 o 
  -2   8   6      112.54      134.34      7.11 o 
  -1   8   6        2.70        5.59      8.16 o 
   0   8   6       69.03       60.34      6.17 o 
   1   8   6       20.54       14.63      8.73 o 
   2   8   6       13.96       12.67      6.06 o 
   3   8   6       35.57       29.38      5.27 o 
   4   8   6        4.78        1.84      4.42 o 
  -7   9   6        0.27       -3.56      9.11 o 
  -6   9   6       33.90       39.42      7.17 o 
  -5   9   6        0.04       -3.51     17.28 o 
  -4   9   6        3.07       -8.84      8.84 o 
  -3   9   6        1.83        2.19     14.56 o 
  -2   9   6      123.38      126.56      6.80 o 
  -1   9   6       48.88       46.51      5.15 o 
   0   9   6       46.80       33.52      9.23 o 
   1   9   6        0.90       -3.73      9.28 o 
   2   9   6       11.22        4.06     10.73 o 
   3   9   6       13.40       12.67      3.93 o 
  -7  10   6        3.25       -0.19      4.93 o 
  -6  10   6       23.44       21.65      5.72 o 
  -5  10   6        9.03        3.94      5.84 o 
  -4  10   6       31.65       36.03      4.48 o 
  -3  10   6       13.75       10.89      5.35 o 
  -2  10   6       10.36        7.65      4.68 o 
  -1  10   6        6.57        8.68      3.86 o 
   0  10   6        1.38       -6.09      6.09 o 
   1  10   6        0.31        2.88      4.34 o 
   2  10   6       11.15       16.87      3.34 o 
  -5  11   6        1.11        4.08      3.89 o 
  -4  11   6        0.33        3.42      5.20 o 
  -3  11   6        0.18        2.72      4.17 o 
  -2  11   6        9.21        2.19      4.24 o 
  -1  11   6       37.62       35.00      5.61 o 
   0  11   6        3.02        5.09      3.90 o 
   0 -12   7        0.32       -7.04      7.04 o 
   1 -12   7       39.52       51.78     17.34 o 
   2 -12   7       10.89       10.00     11.67 o 
   3 -12   7       37.41       57.47      8.11 o 
   4 -12   7        4.56        5.22      9.00 o 
   5 -12   7       13.39        7.89     10.00 o 
  -2 -11   7        4.43       13.00      5.19 o 
  -1 -11   7       25.68       24.40      5.49 o 
   0 -11   7       58.70       66.54     11.00 o 
   1 -11   7       24.68       27.42      5.61 o 
   2 -11   7       12.92        6.07      6.66 o 
   3 -11   7        0.51       -9.00     13.56 o 
   4 -11   7       24.07       24.68      8.56 o 
   5 -11   7        2.32      -11.56     11.56 o 
   6 -11   7       39.81       37.01      6.00 o 
  -3 -10   7       42.46       41.90     10.34 o 
  -2 -10   7       14.16        4.44      8.76 o 
  -1 -10   7      124.32      108.94      7.18 o 
   0 -10   7        3.30       -8.83      8.83 o 
   1 -10   7       12.70        9.98      6.45 o 
   2 -10   7      132.51      106.69      7.65 o 
   3 -10   7      151.65      148.17      8.47 o 
   4 -10   7      106.01      107.40     34.35 o 
   5 -10   7       60.93       71.77     18.73 o 
   6 -10   7        2.28        7.22      5.67 o 
   7 -10   7       38.62       30.90      5.67 o 
  -4  -9   7       14.44        8.69      5.65 o 
  -3  -9   7       17.32       22.92      5.36 o 
  -2  -9   7       39.51       25.40      6.78 o 
  -1  -9   7       38.13       28.61      6.29 o 
   0  -9   7       34.57       11.40      6.13 o 
   1  -9   7      440.11      397.32     21.45 o 
   2  -9   7       95.85       93.59      8.45 o 
   3  -9   7      175.73      153.22      8.67 o 
   4  -9   7        7.22       11.11      5.47 o 
   5  -9   7       10.49       15.40      4.68 o 
   6  -9   7        2.19        1.26      6.75 o 
   7  -9   7       39.49       33.46      7.00 o 
   8  -9   7        0.68        1.80      4.73 o 
  -5  -8   7        0.72        1.98      6.68 o 
  -4  -8   7       10.90        4.81     12.95 o 
  -3  -8   7       19.25       15.63      8.39 o 
  -2  -8   7       12.54       15.56      8.73 o 
  -1  -8   7       58.11       50.36      6.34 o 
   0  -8   7      119.76      114.74      7.89 o 
   1  -8   7      102.74       98.68      6.76 o 
   2  -8   7       38.52       42.97      5.72 o 
   3  -8   7        9.92        4.62      9.32 o 
   4  -8   7      457.88      447.38     32.46 o 
   5  -8   7        0.10        3.19      8.55 o 
   6  -8   7       44.61       32.53      5.03 o 
   7  -8   7       20.35       24.04      4.44 o 
   8  -8   7       92.57       81.13      5.26 o 
  -6  -7   7       19.41       20.40      4.29 o 
  -5  -7   7       29.90       27.05      5.05 o 
  -4  -7   7       35.09       29.14     13.17 o 
  -3  -7   7      353.12      327.61     26.62 o 
  -2  -7   7        5.96       10.97      6.40 o 
  -1  -7   7      129.93      109.98      7.06 o 
   0  -7   7      413.18      364.98      9.39 o 
   1  -7   7       70.35       57.47      5.89 o 
   2  -7   7      243.08      203.69      7.26 o 
   3  -7   7       21.67       18.54      7.37 o 
   4  -7   7       56.31       74.91      5.68 o 
   5  -7   7      896.07      894.63     17.92 o 
   6  -7   7       13.52        7.62      4.68 o 
   7  -7   7       24.32       11.79      6.11 o 
   8  -7   7       95.32       98.97     11.78 o 
   9  -7   7        0.52        1.68      3.26 o 
  -7  -6   7        2.56       -2.42      6.05 o 
  -6  -6   7       63.76       52.21      5.33 o 
  -5  -6   7        3.05        3.42      6.07 o 
  -4  -6   7       29.80       23.82      5.55 o 
  -3  -6   7      100.98       90.55      6.78 o 
  -2  -6   7       77.69       71.80      5.81 o 
  -1  -6   7       21.99        7.22     12.67 o 
   0  -6   7        9.41        1.79     13.45 o 
   1  -6   7       15.41        8.44      6.93 o 
   2  -6   7      446.98      418.11     21.51 o 
   3  -6   7        2.47        1.56     11.61 o 
   4  -6   7      365.38      435.54     10.33 o 
   5  -6   7      306.59      360.70      9.42 o 
   6  -6   7       46.79       56.40      6.05 o 
   7  -6   7      268.51      310.58      9.00 o 
   8  -6   7        0.10       -7.15      7.15 o 
   9  -6   7       74.88       83.72      5.15 o 
  -7  -5   7       39.45       49.01      4.95 o 
  -6  -5   7        1.49        2.53      7.90 o 
  -5  -5   7        1.41        1.11      7.85 o 
  -4  -5   7       98.89       81.49      9.45 o 
  -3  -5   7       61.53       60.09      6.22 o 
  -2  -5   7      173.88      161.68      6.68 o 
  -1  -5   7      503.39      437.81     20.73 o 
   0  -5   7      122.71      112.28      5.42 o 
   1  -5   7       15.90       20.82      3.92 o 
   2  -5   7      996.99      947.33     73.14 o 
   3  -5   7      115.82      121.29      7.57 o 
   4  -5   7      256.90      270.91     11.45 o 
   5  -5   7        1.33        2.65      7.98 o 
   6  -5   7      393.98      408.25     10.76 o 
   7  -5   7        0.86       -7.22     12.84 o 
   8  -5   7       45.49       34.62      5.66 o 
   9  -5   7        7.63        5.27      6.12 o 
  -8  -4   7       22.86       24.46      6.06 o 
  -7  -4   7        5.03       -3.24     13.12 o 
  -6  -4   7       23.25       20.43      5.34 o 
  -5  -4   7      109.42      121.27      6.72 o 
  -4  -4   7       78.36       71.87      8.95 o 
  -3  -4   7        3.64        2.92      6.63 o 
  -2  -4   7       87.83       60.58      5.02 o 
  -1  -4   7      462.38      428.80     17.73 o 
   0  -4   7        7.27        8.29      8.45 o 
   1  -4   7     1384.47     1372.01     65.75 o 
   2  -4   7       23.02       34.71      4.93 o 
   3  -4   7      410.98      471.02     12.56 o 
   4  -4   7       29.29       37.78      5.44 o 
   5  -4   7      585.38      619.06     21.51 o 
   6  -4   7       89.77       91.13      6.36 o 
   7  -4   7       16.21       21.76      9.73 o 
   8  -4   7       86.08      108.49     15.84 o 
   9  -4   7        6.97        5.87      6.78 o 
  -8  -3   7        9.89       11.86      4.20 o 
  -7  -3   7        2.04       -3.31      7.21 o 
  -6  -3   7       29.39       38.93      7.61 o 
  -5  -3   7        7.79        8.11      8.13 o 
  -4  -3   7        2.34        3.44      4.28 o 
  -3  -3   7        6.47        4.64      4.05 o 
  -2  -3   7       49.61       62.31      4.47 o 
  -1  -3   7      598.32      457.73     33.23 o 
   0  -3   7       42.48       52.32      3.89 o 
   1  -3   7      592.45      422.70     40.63 o 
   2  -3   7      819.48      742.50     63.41 o 
   3  -3   7      144.65      171.97      6.78 o 
   4  -3   7      317.66      324.71     22.06 o 
   5  -3   7        1.60       -2.20      8.40 o 
   6  -3   7       11.66       10.48      8.71 o 
   7  -3   7      127.86      129.77      7.82 o 
   8  -3   7        3.65        0.41      8.46 o 
   9  -3   7       36.77       51.06      4.48 o 
  -8  -2   7        5.98        7.31      5.24 o 
  -7  -2   7       69.54       78.32      5.97 o 
  -6  -2   7        4.23        0.32      7.90 o 
  -5  -2   7       44.47       43.76      5.42 o 
  -4  -2   7        9.09       -2.85      7.35 o 
  -3  -2   7      166.42      155.84      9.39 o 
  -2  -2   7      116.61      134.19     10.17 o 
  -1  -2   7      117.04      174.39     10.67 o 
   0  -2   7      670.97      732.56     69.64 o 
   1  -2   7       30.69       60.83      7.78 o 
   2  -2   7      293.34      317.87      7.54 o 
   3  -2   7       71.01       81.97      6.00 o 
   4  -2   7      155.43      179.82     10.78 o 
   5  -2   7        6.54        9.30      6.59 o 
   6  -2   7       12.55       27.86     11.45 o 
   7  -2   7        1.99       -3.02     11.50 o 
   8  -2   7       27.49       19.79     13.84 o 
   9  -2   7        0.97        1.00      5.97 o 
  -9  -1   7        0.04       -2.08      9.73 o 
  -8  -1   7       62.09       57.49      5.19 o 
  -7  -1   7        0.38       -5.67      6.34 o 
  -6  -1   7       38.97       49.48     11.00 o 
  -5  -1   7      151.15      124.36     21.84 o 
  -4  -1   7      140.24      131.10      7.73 o 
  -3  -1   7      395.02      376.05     47.41 o 
  -2  -1   7      477.69      488.85     30.73 o 
  -1  -1   7      597.28      580.59     26.51 o 
   0  -1   7      298.86      326.47     12.12 o 
   1  -1   7     3473.98     3248.05    239.03 o 
   2  -1   7      192.35      185.01     11.95 o 
   3  -1   7      646.17      593.27     27.62 o 
   4  -1   7      658.41      760.37     39.01 o 
   5  -1   7      233.17      285.30     13.06 o 
   6  -1   7        0.24       -6.36      9.94 o 
   7  -1   7      106.66      118.92     12.12 o 
   8  -1   7        4.78        4.34      6.59 o 
   9  -1   7        0.95        3.74      3.80 o 
  -9   0   7        9.64        8.12      8.89 o 
  -8   0   7       45.52       45.00      6.89 o 
  -7   0   7        4.33        8.34      5.00 o 
  -6   0   7       47.92       44.14      5.97 o 
  -5   0   7      217.99      207.53     24.18 o 
  -4   0   7        5.47        4.23      5.04 o 
  -3   0   7      402.61      368.53     26.79 o 
  -2   0   7     1177.17     1199.50    113.99 o 
  -1   0   7      674.34      507.99     23.34 o 
   0   0   7     5660.70     5836.36    356.47 o 
   1   0   7     1459.70     1310.27     79.14 o 
   2   0   7     2384.41     2350.85     78.58 o 
   3   0   7      510.23      544.96     15.89 o 
   4   0   7       25.54       24.19      6.11 o 
   5   0   7       51.34       61.76      6.03 o 
   6   0   7        0.48        4.29      7.21 o 
   7   0   7       58.99       50.46      5.89 o 
   8   0   7       12.76       -4.96      6.99 o 
  -9   1   7       22.17       28.72      4.52 o 
  -8   1   7        0.22        3.28      7.33 o 
  -7   1   7        3.54        5.04      7.86 o 
  -6   1   7        6.90        2.59      7.81 o 
  -5   1   7        5.14        8.33      5.42 o 
  -4   1   7       30.25       31.52      4.89 o 
  -3   1   7      448.93      386.90     27.51 o 
  -2   1   7       36.30       37.77      4.13 o 
  -1   1   7      415.41      396.37      8.31 o 
   0   1   7       30.06       30.66      7.06 o 
   1   1   7       22.16       23.95     13.89 o 
   2   1   7        5.09       -2.85      6.99 o 
   3   1   7      439.07      405.03     32.79 o 
   4   1   7      212.57      229.46      7.97 o 
   5   1   7      121.00      123.52     12.34 o 
   6   1   7      118.61      124.14      7.86 o 
   7   1   7       27.72       25.18      5.26 o 
   8   1   7        3.38        5.17      4.49 o 
  -9   2   7        1.46       -5.49      6.17 o 
  -8   2   7        6.94       17.43     10.78 o 
  -7   2   7       16.89       18.02      9.23 o 
  -6   2   7      201.40      188.40     14.34 o 
  -5   2   7        0.19       -8.59      8.59 o 
  -4   2   7      274.96      225.09      7.07 o 
  -3   2   7       10.01       16.52      7.50 o 
  -2   2   7        0.59        7.89      5.79 o 
  -1   2   7       43.15       33.89     11.62 o 
   0   2   7        0.14       -6.41      6.41 o 
   1   2   7       29.23       42.85     18.78 o 
   2   2   7      345.36      327.47     13.34 o 
   3   2   7      202.86      196.20      9.23 o 
   4   2   7       81.93       82.26      6.87 o 
   5   2   7       11.27       11.46      6.06 o 
   6   2   7        5.62        7.15      5.96 o 
   7   2   7        0.01        0.81      6.44 o 
   8   2   7        2.87        3.88      5.45 o 
  -9   3   7        1.70       -1.16      6.38 o 
  -8   3   7       37.61       38.34      5.28 o 
  -7   3   7        0.24       -7.89      7.89 o 
  -6   3   7       19.57        4.92     12.56 o 
  -5   3   7      377.24      397.59     17.90 o 
  -4   3   7      207.68      236.40     10.39 o 
  -3   3   7      484.34      469.74     24.62 o 
  -2   3   7      694.95      715.73     24.95 o 
  -1   3   7      480.46      483.29     29.34 o 
   0   3   7     1351.61     1357.39     23.58 o 
   1   3   7      157.24      160.93      6.32 o 
   2   3   7      843.31      848.23     43.85 o 
   3   3   7       37.15       50.48      7.61 o 
   4   3   7        2.07       10.09      6.44 o 
   5   3   7       30.47       32.18      5.81 o 
   6   3   7       42.81       40.86      5.23 o 
   7   3   7        0.83       -1.51      6.44 o 
  -9   4   7       44.68       38.05      5.03 o 
  -8   4   7        5.27        5.10      5.12 o 
  -7   4   7        0.81       -3.14      5.86 o 
  -6   4   7       29.91       38.27      5.66 o 
  -5   4   7      363.68      323.24     15.84 o 
  -4   4   7       64.13       59.43      6.95 o 
  -3   4   7       36.99       40.53      5.19 o 
  -2   4   7      166.06      145.41      6.40 o 
  -1   4   7      669.10      631.41     14.89 o 
   0   4   7       20.25        3.71      8.13 o 
   1   4   7      296.39      295.12     20.67 o 
   2   4   7       26.04       29.29      5.42 o 
   3   4   7       10.01       13.92      6.48 o 
   4   4   7       29.33       37.98      8.06 o 
   5   4   7       50.86       54.21     10.28 o 
   6   4   7       16.07        9.21      5.95 o 
   7   4   7       19.45       17.57      3.26 o 
  -9   5   7        2.75        3.91      5.87 o 
  -8   5   7        1.81        5.96      4.85 o 
  -7   5   7       17.72       13.21      6.25 o 
  -6   5   7       96.98      101.17      6.76 o 
  -5   5   7        4.33       13.52      6.62 o 
  -4   5   7      128.25      114.87      7.41 o 
  -3   5   7       62.93       74.31      6.15 o 
  -2   5   7        0.81        1.71     11.89 o 
  -1   5   7      421.42      448.41      9.74 o 
   0   5   7       38.91       43.46      5.26 o 
   1   5   7      314.84      339.14      9.42 o 
   2   5   7        5.02        4.28      7.85 o 
   3   5   7       27.82       28.46      6.06 o 
   4   5   7       45.75       47.18      5.50 o 
   5   5   7        1.31      -14.34     14.34 o 
   6   5   7        6.69       -1.25      6.41 o 
  -9   6   7        0.17        3.95      3.87 o 
  -8   6   7        3.55        3.15      7.58 o 
  -7   6   7        3.67        5.05      7.75 o 
  -6   6   7        2.63        3.56      6.50 o 
  -5   6   7       54.41       44.97      7.95 o 
  -4   6   7       54.00       55.29      6.30 o 
  -3   6   7       19.58       22.66      5.50 o 
  -2   6   7       55.84       64.92      5.89 o 
  -1   6   7        0.07        5.03      6.04 o 
   0   6   7      146.62      151.48      8.45 o 
   1   6   7       11.36       -5.41      8.67 o 
   2   6   7      207.64      239.57     13.23 o 
   3   6   7        0.71       -1.83      5.76 o 
   4   6   7        3.83        3.39      7.34 o 
   5   6   7        3.40        4.38      5.72 o 
  -8   7   7       25.49       31.48      4.91 o 
  -7   7   7        2.15        3.54     12.23 o 
  -6   7   7       15.62       25.83     15.56 o 
  -5   7   7       90.45       91.15     13.23 o 
  -4   7   7       15.79        9.58      8.91 o 
  -3   7   7      211.65      220.83      8.48 o 
  -2   7   7       37.34       54.41      6.89 o 
  -1   7   7      150.16      144.22      7.33 o 
   0   7   7       12.39       10.38      6.89 o 
   1   7   7        5.27       -1.09      7.74 o 
   2   7   7       30.36       23.96     13.73 o 
   3   7   7        1.83        2.55      5.69 o 
   4   7   7        4.66       -6.72      6.72 o 
   5   7   7        0.29        6.96      4.28 o 
  -8   8   7        3.70       -5.42      5.42 o 
  -7   8   7        6.76        2.09      6.47 o 
  -6   8   7       87.05       84.09      6.07 o 
  -5   8   7        9.15       10.67      5.66 o 
  -4   8   7       82.93       67.90      9.61 o 
  -3   8   7        9.22       -7.18     21.73 o 
  -2   8   7        2.29        0.74      8.20 o 
  -1   8   7       68.46       71.71      7.06 o 
   0   8   7        0.24        7.61      5.31 o 
   1   8   7       20.90       29.21      5.36 o 
   2   8   7        0.05        3.29      8.23 o 
   3   8   7        2.69        0.27      6.06 o 
   4   8   7        3.01        3.44      4.75 o 
  -7   9   7       19.17       29.62      5.17 o 
  -6   9   7        5.05       11.48      6.67 o 
  -5   9   7       26.55       29.82      4.86 o 
  -4   9   7        6.95        5.25      6.00 o 
  -3   9   7        1.62       -7.42      7.75 o 
  -2   9   7      170.17      163.13      7.03 o 
  -1   9   7       68.30       63.34      5.76 o 
   0   9   7       24.00       28.37      5.89 o 
   1   9   7        0.32        4.70      5.03 o 
   2   9   7        0.07        0.67      5.18 o 
   3   9   7        7.12        7.46      3.78 o 
  -6  10   7        0.87        3.33      4.45 o 
  -5  10   7       21.54       33.12      6.11 o 
  -4  10   7       13.80        2.22      9.78 o 
  -3  10   7       33.22       33.18      4.52 o 
  -2  10   7       19.21       31.77      4.44 o 
  -1  10   7       16.65       16.80      6.56 o 
   0  10   7        0.01        9.66      3.56 o 
   1  10   7        0.24        4.97      3.80 o 
  -4  11   7        5.31        5.89      6.45 o 
  -3  11   7        5.80        3.67      6.78 o 
  -2  11   7        0.01        5.22      5.78 o 
  -1  11   7        8.52        5.22      6.22 o 
   0 -12   8       18.46       16.90      6.45 o 
   1 -12   8        8.48        8.67      6.45 o 
   2 -12   8       20.94       27.12      7.56 o 
   3 -12   8        0.74       10.00     10.78 o 
   4 -12   8       31.60       40.46      7.45 o 
   5 -12   8        8.94       -3.78      9.34 o 
  -2 -11   8        2.47       -5.22      9.23 o 
  -1 -11   8       30.19       30.34      7.22 o 
   0 -11   8       56.17       65.02      8.78 o 
   1 -11   8       49.69       42.46      7.22 o 
   2 -11   8       16.07       10.11      6.45 o 
   3 -11   8       28.72       24.23      7.78 o 
   4 -11   8        1.43      -14.23     14.23 o 
   5 -11   8        0.03        4.00      8.78 o 
   6 -11   8        4.10        6.45      7.56 o 
  -3 -10   8        3.22        8.78      5.89 o 
  -2 -10   8      137.72      134.83     10.56 o 
  -1 -10   8       10.33        6.78     11.67 o 
   0 -10   8      296.06      270.77     13.00 o 
   1 -10   8        0.12       -5.00     13.12 o 
   2 -10   8        9.17        8.00      7.00 o 
   3 -10   8      306.02      247.43     13.67 o 
   4 -10   8        4.72      -14.67     17.34 o 
   5 -10   8       41.57       38.35      7.00 o 
   6 -10   8        3.00        5.00      8.56 o 
   7 -10   8       17.21       15.12      5.00 o 
  -4  -9   8        0.50        4.22      5.67 o 
  -3  -9   8       29.57        2.78     11.00 o 
  -2  -9   8       14.85       -1.00     11.12 o 
  -1  -9   8        2.69        2.11     10.56 o 
   0  -9   8       46.08       39.79      8.34 o 
   1  -9   8      120.81      108.93      9.11 o 
   2  -9   8       80.35       91.15      9.11 o 
   3  -9   8       25.53       36.12      8.23 o 
   4  -9   8      100.37       81.92     10.00 o 
   5  -9   8      117.86      148.17      9.45 o 
   6  -9   8       29.67       24.90      6.00 o 
   7  -9   8       11.86        7.00      8.45 o 
   8  -9   8        0.47       -1.00      7.00 o 
  -5  -8   8        4.23       -4.89      8.34 o 
  -4  -8   8        0.31        3.45      9.56 o 
  -3  -8   8       34.38       26.79      8.23 o 
  -2  -8   8        3.94       -8.45     12.67 o 
  -1  -8   8      341.65      346.91     13.56 o 
   0  -8   8      171.03      156.28     10.11 o 
   1  -8   8      191.84      156.73     11.78 o 
   2  -8   8        7.72        4.78      8.56 o 
   3  -8   8        0.95      -13.78     13.78 o 
   4  -8   8      199.05      199.30     12.56 o 
   5  -8   8       14.35        7.00      8.00 o 
   6  -8   8        0.49        0.00     10.34 o 
   7  -8   8       67.76       68.69      6.67 o 
   8  -8   8        1.88       -3.11      7.56 o 
  -6  -7   8       19.98       19.01      5.67 o 
  -5  -7   8        1.30        4.33      6.11 o 
  -4  -7   8        9.86       19.67      6.22 o 
  -3  -7   8      118.69      106.26     10.67 o 
  -2  -7   8      312.45      308.89     13.23 o 
  -1  -7   8        0.34       10.67      7.78 o 
   0  -7   8      309.54      284.44     12.78 o 
   1  -7   8        3.43      -12.34     12.34 o 
   2  -7   8      237.25      194.74     11.67 o 
   3  -7   8      933.26      818.86     26.12 o 
   4  -7   8       61.12       55.91     10.00 o 
   5  -7   8     1150.14     1210.79     32.57 o 
   6  -7   8       35.55       38.13      8.23 o 
   7  -7   8        0.19       10.23      5.56 o 
   8  -7   8       28.55       27.01      6.78 o 
  -6  -6   8        3.03        4.89      6.45 o 
  -5  -6   8      136.96      132.72     10.00 o 
  -4  -6   8       92.25       70.25      9.34 o 
  -3  -6   8      118.16      110.71     10.23 o 
  -2  -6   8      184.59      170.40     11.34 o 
  -1  -6   8      593.19      606.23     19.56 o 
   0  -6   8      257.89      243.76     11.23 o 
   1  -6   8       86.34       83.81      8.78 o 
   2  -6   8      684.86      726.05     21.67 o 
   3  -6   8       28.34        5.89     19.01 o 
   4  -6   8      311.06      332.46     14.56 o 
   5  -6   8       75.95       89.03      9.78 o 
   6  -6   8       14.45       29.23      7.56 o 
   7  -6   8        1.80        1.00     13.23 o 
   8  -6   8      123.55      136.83      9.45 o 
  -7  -5   8        1.08      -10.34     10.34 o 
  -6  -5   8       21.58       33.68      6.56 o 
  -5  -5   8       17.64        9.45      7.34 o 
  -4  -5   8        0.11       -2.00     12.00 o 
  -3  -5   8      219.74      206.52     11.56 o 
  -2  -5   8       87.06       99.15      8.45 o 
  -1  -5   8        2.00        4.56      9.89 o 
   0  -5   8        4.48      -10.78     10.78 o 
   1  -5   8        3.58        9.56     10.34 o 
   2  -5   8        0.37      -11.89     11.89 o 
   3  -5   8       76.30       73.36      9.67 o 
   4  -5   8        1.96        0.00     13.23 o 
   5  -5   8       33.34       38.01      7.78 o 
   6  -5   8        8.74       -2.33     12.56 o 
   7  -5   8      182.95      185.62     11.00 o 
   8  -5   8        1.60        1.89      6.67 o 
   9  -5   8       24.49       26.23      6.00 o 
  -7  -4   8       14.76       22.34      5.78 o 
  -6  -4   8       30.97       32.57      7.11 o 
  -5  -4   8        2.79        5.22     11.56 o 
  -4  -4   8      154.25      164.84     10.78 o 
  -3  -4   8        0.74      -11.89     11.89 o 
  -2  -4   8      248.97      267.21     10.56 o 
  -1  -4   8      146.46      138.05      8.89 o 
   0  -4   8       43.73       36.12      6.00 o 
   1  -4   8       63.96       78.36      6.78 o 
   2  -4   8       79.41       78.14      8.23 o 
   3  -4   8       63.07       60.36      8.67 o 
   4  -4   8      919.13     1010.38     31.12 o 
   5  -4   8      293.34      385.70     14.89 o 
   6  -4   8      167.21      171.18     12.00 o 
   7  -4   8       38.30       61.02      8.23 o 
   8  -4   8        2.32       -5.00     10.89 o 
   9  -4   8       47.37       47.35      6.56 o 
  -8  -3   8        2.92       -4.56      9.11 o 
  -7  -3   8        0.65       -9.23      9.23 o 
  -6  -3   8        0.44       -6.34     11.56 o 
  -5  -3   8      100.35      127.27     10.23 o 
  -4  -3   8        5.75        0.89     12.00 o 
  -3  -3   8        0.46      -11.00     11.00 o 
  -2  -3   8       15.30       22.45      5.45 o 
  -1  -3   8        6.77       -0.67      8.34 o 
   0  -3   8      122.94      154.17      7.78 o 
   1  -3   8      809.13      790.96     22.34 o 
   2  -3   8      257.17      250.98     10.89 o 
   3  -3   8       20.71       13.23      7.89 o 
   4  -3   8        8.99       28.12      7.34 o 
   5  -3   8       61.81       62.25      9.45 o 
   6  -3   8       18.58       10.00      8.78 o 
   7  -3   8        0.35        7.34     13.34 o 
   8  -3   8       23.37       39.90      6.78 o 
   9  -3   8        1.75       -6.22      6.78 o 
  -8  -2   8       23.77       23.34      6.78 o 
  -7  -2   8        9.69       15.89      7.00 o 
  -6  -2   8       27.22       38.24      7.45 o 
  -5  -2   8       18.95       -1.00     12.00 o 
  -4  -2   8       14.16       25.12      6.89 o 
  -3  -2   8      471.40      507.08     15.56 o 
  -2  -2   8      300.26      280.22      9.67 o 
  -1  -2   8      387.18      485.18     14.67 o 
   0  -2   8     1044.61     1081.85     26.57 o 
   1  -2   8      147.87      277.44     10.34 o 
   2  -2   8      244.49      245.54     10.89 o 
   3  -2   8       32.53       24.45      6.78 o 
   4  -2   8       42.78       25.34      8.11 o 
   5  -2   8        9.12       11.78     14.23 o 
   6  -2   8       54.76       68.25     10.11 o 
   7  -2   8       55.30       71.25      9.56 o 
   8  -2   8        6.20        7.22      9.89 o 
  -8  -1   8        4.16        5.00     10.00 o 
  -7  -1   8       44.81       52.69      8.23 o 
  -6  -1   8      103.66       90.03      9.67 o 
  -5  -1   8       79.61       81.14      7.78 o 
  -4  -1   8      456.98      483.40     15.12 o 
  -3  -1   8        6.35       13.67      5.78 o 
  -2  -1   8     3018.43     3289.67     47.57 o 
  -1  -1   8       69.44       60.47      6.56 o 
   0  -1   8      467.76      484.07     14.12 o 
   1  -1   8      662.19      685.70     20.79 o 
   2  -1   8        1.28        8.23      5.22 o 
   3  -1   8        0.70        2.56     10.89 o 
   4  -1   8       27.80       33.01      7.00 o 
   5  -1   8        1.87      -11.67     14.01 o 
   6  -1   8      187.29      159.95     12.34 o 
   7  -1   8       13.51       16.56      6.67 o 
   8  -1   8       13.56       16.78      6.67 o 
  -9   0   8        1.20       -0.56      7.89 o 
  -8   0   8       35.05       37.90      7.00 o 
  -7   0   8       18.37       36.12      6.34 o 
  -6   0   8       67.45       68.25      8.67 o 
  -5   0   8      232.36      241.76     11.67 o 
  -4   0   8       37.63       47.13      7.56 o 
  -3   0   8        0.26       10.78      5.00 o 
  -2   0   8      321.37      398.82     13.00 o 
  -1   0   8      612.28      691.59     20.01 o 
   0   0   8      604.45      732.50     21.34 o 
   1   0   8      272.95      248.76      9.78 o 
   2   0   8        0.18       -3.00      9.67 o 
   3   0   8      416.31      432.27     13.45 o 
   4   0   8       17.38       18.90      8.34 o 
   5   0   8      386.23      377.92     15.56 o 
   6   0   8        4.52       14.78      7.45 o 
   7   0   8       32.66       30.01      7.56 o 
   8   0   8       19.50       20.34      5.56 o 
  -9   1   8        5.82        6.11      8.56 o 
  -8   1   8       54.16       69.69      7.22 o 
  -7   1   8       67.77       84.48      8.67 o 
  -6   1   8      103.99      120.82      9.78 o 
  -5   1   8       43.51       45.24      8.89 o 
  -4   1   8        1.41       -6.89     10.34 o 
  -3   1   8      874.89      892.89     23.12 o 
  -2   1   8      980.66      953.36     27.68 o 
  -1   1   8      271.95      215.75      9.67 o 
   0   1   8       68.66       71.36      7.00 o 
   1   1   8      737.67      758.17     22.45 o 
   2   1   8       14.94       11.12      6.34 o 
   3   1   8      172.15      156.84     10.00 o 
   4   1   8        3.48        1.11     10.56 o 
   5   1   8      136.55      132.05     10.56 o 
   6   1   8       15.38       22.90      6.89 o 
   7   1   8       16.17       21.12      6.45 o 
   8   1   8        2.49       -0.56      6.89 o 
  -9   2   8       52.37       54.46      6.34 o 
  -8   2   8        4.27       10.11      5.45 o 
  -7   2   8       85.10       80.92      8.78 o 
  -6   2   8      344.25      327.01     13.12 o 
  -5   2   8       38.28       39.46      7.11 o 
  -4   2   8       80.50       69.47      8.00 o 
  -3   2   8      387.72      404.48     13.00 o 
  -2   2   8       41.86       63.58      7.00 o 
  -1   2   8     1250.01     1173.44     31.23 o 
   0   2   8        1.18        9.67     10.45 o 
   1   2   8        9.08        5.45      9.45 o 
   2   2   8     1980.55     1996.52     43.02 o 
   3   2   8       13.51       28.90      7.67 o 
   4   2   8      225.03      246.87     13.12 o 
   5   2   8        0.19       -4.56      6.89 o 
   6   2   8       83.98       88.37      8.45 o 
   7   2   8        1.12        4.67      7.78 o 
  -9   3   8       17.85       21.56      5.11 o 
  -8   3   8        0.55        8.23      9.23 o 
  -7   3   8       91.97       95.37      8.78 o 
  -6   3   8       52.45       70.69      7.89 o 
  -5   3   8      256.57      246.20     12.78 o 
  -4   3   8       16.32       13.56      6.78 o 
  -3   3   8       12.23       13.67      6.45 o 
  -2   3   8        7.84       20.79      6.89 o 
  -1   3   8      117.48      120.16      8.23 o 
   0   3   8        0.57      -10.56     10.56 o 
   1   3   8      405.09      404.71     12.89 o 
   2   3   8       13.50       -3.78     11.23 o 
   3   3   8      781.55      816.08     23.79 o 
   4   3   8        3.54        6.67     11.23 o 
   5   3   8       57.88       63.58      8.78 o 
   6   3   8       73.35       80.47      7.45 o 
   7   3   8        0.48       -2.45      6.22 o 
  -9   4   8        0.00        2.45      4.89 o 
  -8   4   8       33.76       26.34      7.22 o 
  -7   4   8       14.36        5.45      7.67 o 
  -6   4   8        3.13       -4.67     11.67 o 
  -5   4   8       71.29       68.14      9.11 o 
  -4   4   8        4.46        5.34      6.45 o 
  -3   4   8       17.86       35.68      7.11 o 
  -2   4   8       63.31       76.58      8.56 o 
  -1   4   8        9.99        9.00     10.78 o 
   0   4   8      116.23      133.38      9.00 o 
   1   4   8       16.07       21.01      6.67 o 
   2   4   8      259.26      242.42     12.23 o 
   3   4   8        7.02        8.78     12.00 o 
   4   4   8        7.65        2.22     11.00 o 
   5   4   8       46.76       47.02      8.00 o 
   6   4   8        2.10       -5.34      8.34 o 
  -8   5   8        7.75       26.79      6.00 o 
  -7   5   8       14.27        2.22     11.89 o 
  -6   5   8       74.60       68.47      9.56 o 
  -5   5   8       34.61       41.02      8.45 o 
  -4   5   8       83.17       86.25      9.34 o 
  -3   5   8      120.25      124.49      9.78 o 
  -2   5   8       45.36       51.91      8.11 o 
  -1   5   8      104.09      125.27      8.89 o 
   0   5   8        8.37       15.89      6.00 o 
   1   5   8        0.74        5.11     11.34 o 
   2   5   8      415.44      447.39     15.12 o 
   3   5   8       40.99       49.69      7.67 o 
   4   5   8      110.89      119.93      9.23 o 
   5   5   8        2.26        4.22      9.23 o 
   6   5   8        0.41        3.89      7.22 o 
  -8   6   8        4.71        6.89      9.23 o 
  -7   6   8       56.91       62.02      8.11 o 
  -6   6   8        0.55        1.22     11.78 o 
  -5   6   8       50.88       42.46      8.45 o 
  -4   6   8       18.43       13.12      8.34 o 
  -3   6   8        9.35       13.56      6.78 o 
  -2   6   8       13.01       -1.11     11.89 o 
  -1   6   8       31.13        1.11     14.89 o 
   0   6   8        4.69        6.34      7.45 o 
   1   6   8       79.67       69.47      8.56 o 
   2   6   8        2.73       -5.45     11.89 o 
   3   6   8        9.03       -4.11     11.23 o 
   4   6   8       33.77       51.91      6.11 o 
   5   6   8        3.98        3.11      6.89 o 
  -8   7   8       21.99       20.56      5.56 o 
  -7   7   8        1.21       -8.78     11.34 o 
  -6   7   8        3.96        3.11     13.67 o 
  -5   7   8        0.16       -4.56     12.45 o 
  -4   7   8       23.36       21.90      6.89 o 
  -3   7   8        1.72        4.56     11.34 o 
  -2   7   8      217.28      220.64     12.12 o 
  -1   7   8        5.49       15.23      6.56 o 
   0   7   8      213.16      197.41     10.56 o 
   1   7   8       86.25       79.81      8.34 o 
   2   7   8       28.89       27.45      6.89 o 
   3   7   8        0.93       -5.00      9.23 o 
   4   7   8       13.63       23.90      5.11 o 
  -7   8   8        0.01       -2.00      8.23 o 
  -6   8   8        3.68       -5.22     10.45 o 
  -5   8   8       61.97       54.91      7.89 o 
  -4   8   8        8.74       15.67      6.22 o 
  -3   8   8       63.52       72.92      8.45 o 
  -2   8   8       26.24       16.67      6.22 o 
  -1   8   8        7.05        8.11      6.11 o 
   0   8   8       22.35        5.78     11.67 o 
   1   8   8       25.00       16.34      7.22 o 
   2   8   8        4.56        4.67      7.89 o 
   3   8   8        0.02       -4.89      7.34 o 
  -6   9   8        4.13        2.67      8.56 o 
  -5   9   8       24.66       20.23      6.22 o 
  -4   9   8       12.64       10.34     10.34 o 
  -3   9   8        0.31        1.78      8.89 o 
  -2   9   8        2.17        1.78      7.89 o 
  -1   9   8       23.57       27.90      6.78 o 
   0   9   8        4.88        7.11      4.78 o 
   1   9   8        8.12        8.23      8.23 o 
   2   9   8        1.33        3.78      6.45 o 
  -5  10   8        6.02        6.56      4.89 o 
  -4  10   8       15.27       13.12      5.56 o 
  -3  10   8        1.43        1.33      7.89 o 
  -2  10   8        0.61        5.89      7.22 o 
  -1  10   8        3.67        6.78      4.89 o 
   0  10   8        9.76       21.56      4.89 o 
   1 -12   9       29.93       19.79      6.22 o 
   2 -12   9        2.97       11.89      5.67 o 
   3 -12   9       12.30       22.34      6.22 o 
   4 -12   9        1.10      -10.56     10.56 o 
  -1 -11   9       11.12       27.57      6.22 o 
   0 -11   9       35.46       43.91      7.67 o 
   1 -11   9       15.17       26.34      6.45 o 
   2 -11   9       12.95        9.56      6.45 o 
   3 -11   9        0.47      -11.00     11.00 o 
   4 -11   9       19.47       27.90      7.56 o 
   5 -11   9        9.94        6.67      9.34 o 
   6 -11   9       60.25       51.80      5.11 o 
  -3 -10   9        1.13        6.00      4.78 o 
  -2 -10   9       65.42       57.13      7.78 o 
  -1 -10   9      121.83       93.92      9.56 o 
   0 -10   9      105.70      101.93      9.34 o 
   1 -10   9       82.86       80.03      8.45 o 
   2 -10   9       25.06       15.67      7.34 o 
   3 -10   9        0.09        0.89     10.78 o 
   4 -10   9      106.40      102.48      8.56 o 
   5 -10   9       21.16       18.45      6.11 o 
   6 -10   9       55.78       61.13      6.34 o 
   7 -10   9        1.40        1.44      5.67 o 
  -4  -9   9       22.43       16.90      5.67 o 
  -3  -9   9       15.93       29.90      6.67 o 
  -2  -9   9      222.26      212.30     11.23 o 
  -1  -9   9        5.15       10.89     11.89 o 
   0  -9   9       35.45       -1.00     13.23 o 
   1  -9   9        3.29       -1.00     13.34 o 
   2  -9   9        1.50        0.00      8.00 o 
   3  -9   9      161.48      161.39     10.67 o 
   4  -9   9        8.55        3.67     14.67 o 
   5  -9   9      295.99      293.22     11.67 o 
   6  -9   9        8.85        4.67      5.45 o 
   7  -9   9        3.31        6.34      5.11 o 
  -5  -8   9        0.58       -1.78      8.56 o 
  -4  -8   9        6.30       12.78      6.34 o 
  -3  -8   9        4.54        2.00      9.78 o 
  -2  -8   9        3.61        7.22     13.34 o 
  -1  -8   9        4.99       10.34      7.22 o 
   0  -8   9       19.03       26.57      8.23 o 
   1  -8   9      143.43      134.94     10.89 o 
   2  -8   9      160.69      183.51     10.89 o 
   3  -8   9       12.73       -1.00     13.56 o 
   4  -8   9       61.52      100.37     13.12 o 
   5  -8   9       16.12       24.23      8.45 o 
   6  -8   9      157.55      156.50      9.23 o 
   7  -8   9        7.87       13.00      5.34 o 
   8  -8   9        0.28       -4.00      7.34 o 
  -5  -7   9        6.29        3.22      9.56 o 
  -4  -7   9      101.93       98.81      8.78 o 
  -3  -7   9       35.47       43.79      7.34 o 
  -2  -7   9      398.82      365.47     14.56 o 
  -1  -7   9       52.50       47.13      9.00 o 
   0  -7   9      367.59      356.47     13.23 o 
   1  -7   9       55.91       77.25      8.45 o 
   2  -7   9        4.36        4.89     14.78 o 
   3  -7   9       14.25        3.45     14.89 o 
   4  -7   9      106.40      109.26     12.45 o 
   5  -7   9       22.53       -1.11     13.78 o 
   6  -7   9       62.72       88.59      8.23 o 
   7  -7   9       23.06       18.67      6.22 o 
   8  -7   9       31.94       35.35      6.22 o 
  -6  -6   9        1.44        0.00      8.67 o 
  -5  -6   9       15.93       29.01      6.56 o 
  -4  -6   9      113.91      108.48      9.11 o 
  -3  -6   9       21.66       28.34      7.34 o 
  -2  -6   9     1112.12     1146.76     32.01 o 
  -1  -6   9      118.53      126.05     10.11 o 
   0  -6   9      168.66      202.85     10.67 o 
   1  -6   9     1568.35     1680.41     41.68 o 
   2  -6   9       42.70       66.14      9.45 o 
   3  -6   9     2125.83     2141.58     54.13 o 
   4  -6   9        0.94        9.23     15.78 o 
   5  -6   9     1175.74     1389.63     37.90 o 
   6  -6   9       62.13       70.14      9.00 o 
   7  -6   9        1.37      -11.12     11.12 o 
   8  -6   9       31.54       31.79      7.11 o 
  -7  -5   9        3.88        3.00      5.45 o 
  -6  -5   9        9.89       27.68      6.89 o 
  -5  -5   9       51.24       43.68      8.11 o 
  -4  -5   9       34.88       25.57      7.11 o 
  -3  -5   9        1.93        6.11     13.12 o 
  -2  -5   9      198.98      178.51     10.89 o 
  -1  -5   9        0.69       16.12      6.78 o 
   0  -5   9       50.40       46.46      8.34 o 
   1  -5   9      107.93       93.92      9.11 o 
   2  -5   9     1038.67     1137.76     30.79 o 
   3  -5   9      298.66      323.34     15.34 o 
   4  -5   9      391.22      411.71     17.23 o 
   5  -5   9       84.00       83.36     11.34 o 
   6  -5   9       70.71       76.36      9.67 o 
   7  -5   9       12.93       11.00      7.67 o 
   8  -5   9       11.53       15.23      5.89 o 
  -7  -4   9       23.67       21.56      6.00 o 
  -6  -4   9        0.64       14.45      6.78 o 
  -5  -4   9       64.58       66.91      8.34 o 
  -4  -4   9        2.20        5.00      7.11 o 
  -3  -4   9      366.24      415.38     13.89 o 
  -2  -4   9        6.76       16.23      6.00 o 
  -1  -4   9       20.08       11.12     11.89 o 
   0  -4   9       13.25       22.23      6.11 o 
   1  -4   9       84.77       83.70      8.00 o 
   2  -4   9      124.33      132.49     10.45 o 
   3  -4   9      134.32      158.73     10.56 o 
   4  -4   9      353.85      434.61     16.12 o 
   5  -4   9       79.24       78.70     10.11 o 
   6  -4   9        7.63        2.56     15.12 o 
   7  -4   9       59.37       71.69      9.11 o 
   8  -4   9        5.24        6.67     10.11 o 
  -8  -3   9        1.55        3.89      7.78 o 
  -7  -3   9        0.01      -10.23     10.23 o 
  -6  -3   9       43.21       38.90      8.23 o 
  -5  -3   9       11.03        9.56     11.67 o 
  -4  -3   9      149.92      180.96     10.89 o 
  -3  -3   9        5.23       -6.11      9.67 o 
  -2  -3   9      123.84      140.94      8.78 o 
  -1  -3   9      156.20      172.84      8.89 o 
   0  -3   9      267.44      317.12     10.78 o 
   1  -3   9      295.25      317.34     11.12 o 
   2  -3   9      353.01      385.81     14.12 o 
   3  -3   9      282.29      286.22     12.78 o 
   4  -3   9       90.93      109.93     10.89 o 
   5  -3   9        7.15        5.00      8.67 o 
   6  -3   9       36.90       23.68      8.78 o 
   7  -3   9       34.02       25.45      7.78 o 
   8  -3   9        2.58        5.56      8.67 o 
  -8  -2   9        6.46        0.00      9.23 o 
  -7  -2   9        1.87        8.34     10.23 o 
  -6  -2   9       24.86       26.57      7.45 o 
  -5  -2   9      130.72      138.50     10.56 o 
  -4  -2   9       11.34       10.45     11.45 o 
  -3  -2   9      368.49      384.48     12.78 o 
  -2  -2   9        0.52        5.22      9.00 o 
  -1  -2   9       67.02       71.25      7.78 o 
   0  -2   9      224.84      235.87      9.45 o 
   1  -2   9        4.80       10.78      6.67 o 
   2  -2   9      359.84      346.02     12.34 o 
   3  -2   9       41.69       38.79      7.56 o 
   4  -2   9      285.78      247.31     12.67 o 
   5  -2   9        8.64       11.89     13.12 o 
   6  -2   9        0.22       10.78     10.78 o 
   7  -2   9        9.55       10.34     11.34 o 
   8  -2   9       18.67        8.34      9.89 o 
  -8  -1   9        1.99        0.78      8.11 o 
  -7  -1   9       11.73       -7.89     12.78 o 
  -6  -1   9       27.92       22.90      7.67 o 
  -5  -1   9      107.60       94.48      9.45 o 
  -4  -1   9        1.66        7.56      9.45 o 
  -3  -1   9      969.23     1006.15     27.57 o 
  -2  -1   9      504.77      561.21     17.34 o 
  -1  -1   9       28.06       25.23      6.45 o 
   0  -1   9      479.92      539.76     16.34 o 
   1  -1   9       10.08       18.56      6.45 o 
   2  -1   9      415.61      387.59     12.78 o 
   3  -1   9       98.66      101.70      9.45 o 
   4  -1   9      145.56      137.61     10.56 o 
   5  -1   9       80.00       64.69      9.23 o 
   6  -1   9        4.15       20.56      6.89 o 
   7  -1   9        1.41      -10.56     10.56 o 
   8  -1   9        0.23       -0.67      7.11 o 
  -8   0   9        3.19       -1.56      8.67 o 
  -7   0   9       15.11       18.23      7.11 o 
  -6   0   9      117.20      117.15     10.00 o 
  -5   0   9        2.21        8.34     12.56 o 
  -4   0   9      985.78     1076.40     29.34 o 
  -3   0   9       27.11       33.35      6.67 o 
  -2   0   9      410.96      401.93     12.34 o 
  -1   0   9      203.67      276.10     10.67 o 
   0   0   9       56.35       64.91      7.89 o 
   1   0   9      257.67      201.85     10.45 o 
   2   0   9      552.80      501.41     15.78 o 
   3   0   9        2.04        4.78      6.78 o 
   4   0   9        2.98      -13.23     13.23 o 
   5   0   9       65.38       75.03      8.45 o 
   6   0   9       94.45       85.70      9.23 o 
   7   0   9        1.53       -0.89      8.34 o 
   8   0   9        3.57        5.56      4.45 o 
  -8   1   9        0.24        7.34      9.00 o 
  -7   1   9       98.76      114.26      9.34 o 
  -6   1   9      136.67      141.05     11.12 o 
  -5   1   9      623.14      701.04     21.23 o 
  -4   1   9      260.60      288.33     12.45 o 
  -3   1   9      715.95      713.04     20.79 o 
  -2   1   9      182.19      177.29      9.11 o 
  -1   1   9      257.43      227.97      9.89 o 
   0   1   9     1066.30      997.82     26.01 o 
   1   1   9      157.82      158.95      9.11 o 
   2   1   9      589.91      641.91     19.01 o 
   3   1   9      129.33      128.49      8.89 o 
   4   1   9        2.95        6.56     12.00 o 
   5   1   9      121.20      102.15      9.11 o 
   6   1   9       62.09       70.36      8.23 o 
   7   1   9        2.67       -0.78      7.00 o 
  -8   2   9       20.74       20.01      6.67 o 
  -7   2   9       57.68       42.13      8.45 o 
  -6   2   9       11.43        2.22     11.23 o 
  -5   2   9      531.22      516.19     16.34 o 
  -4   2   9      212.27      218.30     11.12 o 
  -3   2   9      357.72      321.68     13.23 o 
  -2   2   9        5.97        9.11     11.89 o 
  -1   2   9       13.17       -2.67     10.45 o 
   0   2   9       43.30       61.36      7.67 o 
   1   2   9        4.43        3.56     11.56 o 
   2   2   9        1.05       -2.89     11.45 o 
   3   2   9      110.82      103.59      9.34 o 
   4   2   9      264.76      275.44     13.34 o 
   5   2   9       77.31      104.59      8.67 o 
   6   2   9       11.09        7.45      9.34 o 
   7   2   9       17.88       16.56      5.67 o 
  -8   3   9       10.45       23.34      5.89 o 
  -7   3   9        8.20       11.67     11.67 o 
  -6   3   9       87.30       75.81      9.23 o 
  -5   3   9       79.66       83.70      9.11 o 
  -4   3   9      416.63      375.92     15.23 o 
  -3   3   9       23.92       17.67      8.34 o 
  -2   3   9        5.83      -11.78     11.78 o 
  -1   3   9       92.73       99.15      8.34 o 
   0   3   9       19.68      -11.89     11.89 o 
   1   3   9      150.43      161.95     10.45 o 
   2   3   9      369.36      379.92     14.23 o 
   3   3   9      323.56      359.13     14.12 o 
   4   3   9      209.70      217.97     12.23 o 
   5   3   9       24.44       10.11     11.12 o 
   6   3   9        0.40        0.78      8.67 o 
  -8   4   9        1.28       -4.00      8.89 o 
  -7   4   9      116.26      102.82      9.45 o 
  -6   4   9       79.50       83.59      9.45 o 
  -5   4   9       14.92       27.68      8.45 o 
  -4   4   9       71.30       65.25      9.34 o 
  -3   4   9        0.48      -14.45     14.45 o 
  -2   4   9        0.48        4.11     11.34 o 
  -1   4   9       81.05       77.25      8.89 o 
   0   4   9      180.67      159.95     10.89 o 
   1   4   9      280.22      252.87     12.23 o 
   2   4   9       40.14       47.80      8.45 o 
   3   4   9       16.58       -2.22     12.12 o 
   4   4   9      109.56      125.16      9.34 o 
   5   4   9        5.89        7.00      8.78 o 
   6   4   9       24.14       20.67      6.11 o 
  -8   5   9       30.85       39.24      6.67 o 
  -7   5   9       41.74       31.90      8.00 o 
  -6   5   9       12.60        9.34      8.11 o 
  -5   5   9      281.25      271.21     13.34 o 
  -4   5   9       17.71       29.90      8.34 o 
  -3   5   9      110.55       82.25     10.23 o 
  -2   5   9       31.26       38.90      7.56 o 
  -1   5   9      177.52      189.52     11.56 o 
   0   5   9       24.22       -2.11     13.67 o 
   1   5   9        2.04       14.78      6.34 o 
   2   5   9        5.40        0.00     11.78 o 
   3   5   9       12.81       22.90      7.34 o 
   4   5   9        6.29       -4.56     10.00 o 
   5   5   9       27.19       34.79      5.56 o 
  -8   6   9       35.38       37.24      5.56 o 
  -7   6   9        7.08        0.89     10.56 o 
  -6   6   9       98.96       87.81      9.67 o 
  -5   6   9        7.25        3.45     11.56 o 
  -4   6   9      110.38       96.59      9.34 o 
  -3   6   9        0.14        3.45     11.45 o 
  -2   6   9       57.67       48.68      7.78 o 
  -1   6   9      186.92      150.95     10.89 o 
   0   6   9        3.53        9.67      7.45 o 
   1   6   9       10.27       10.45      7.34 o 
   2   6   9       11.44       -3.00     11.12 o 
   3   6   9        0.86       -9.00      9.00 o 
   4   6   9       15.09       17.34      5.00 o 
   5   6   9        3.98        8.11      4.33 o 
  -7   7   9       33.94       40.90      6.45 o 
  -6   7   9       14.11      -11.00     11.00 o 
  -5   7   9       79.99       91.15      9.23 o 
  -4   7   9        2.08       11.78      6.45 o 
  -3   7   9        0.82        3.22      6.56 o 
  -2   7   9       20.81       31.12      7.56 o 
  -1   7   9        8.83        5.22     11.56 o 
   0   7   9       10.55        4.00     12.12 o 
   1   7   9       35.94       47.91      6.67 o 
   2   7   9        0.30       -2.56      9.56 o 
   3   7   9       64.59       80.92      7.78 o 
   4   7   9       16.67       20.01      4.45 o 
  -7   8   9        0.02        5.89      4.22 o 
  -6   8   9        3.06        0.00      8.67 o 
  -5   8   9       40.60       50.91      6.78 o 
  -4   8   9       62.00       54.46      7.34 o 
  -3   8   9        1.68        1.89      5.78 o 
  -2   8   9       13.81       13.34      6.67 o 
  -1   8   9        0.33      -10.11     10.11 o 
   0   8   9        6.63       -2.56      6.11 o 
   1   8   9       16.30        7.89      8.67 o 
   2   8   9        9.97        1.33      8.45 o 
   3   8   9       43.08       36.46      5.22 o 
  -6   9   9        5.06        2.00      6.67 o 
  -5   9   9       10.37        8.34      5.11 o 
  -4   9   9        6.79        0.67      9.34 o 
  -3   9   9       13.97       15.23      6.11 o 
  -2   9   9        0.10        0.78      5.34 o 
  -1   9   9        7.32       -8.67      8.67 o 
   0   9   9        0.75        2.67      7.89 o 
   1   9   9        0.18       -3.78      6.56 o 
  -4  10   9        1.68       -3.33      5.78 o 
  -3  10   9        0.03        1.00      6.22 o 
  -2  10   9        1.58        6.22      4.11 o 
  -1  10   9        8.57        3.89      6.78 o 
  -1 -11  10        2.49       -8.78      8.78 o 
   0 -11  10       16.23       26.01      5.89 o 
   1 -11  10       11.66        7.00     10.45 o 
   2 -11  10        0.78        2.11      7.67 o 
   3 -11  10       19.88       13.12      5.89 o 
   4 -11  10        1.37        6.00      8.45 o 
   5 -11  10       28.94       31.57      5.22 o 
  -2 -10  10        3.42        9.45      6.11 o 
  -1 -10  10       62.11       65.14      7.78 o 
   0 -10  10        0.09        4.11     11.67 o 
   1 -10  10      186.80      159.50      9.45 o 
   2 -10  10        1.86       13.89      6.11 o 
   3 -10  10        5.65      -10.56     10.56 o 
   4 -10  10        3.88        6.22     11.00 o 
   5 -10  10       92.37       80.81      7.11 o 
   6 -10  10        5.90        9.78      4.33 o 
  -3  -9  10       13.37       14.67      5.89 o 
  -2  -9  10       16.70       14.56      6.89 o 
  -1  -9  10       96.46      100.82      8.34 o 
   0  -9  10       31.77       15.34      7.67 o 
   1  -9  10       47.75       49.24      8.67 o 
   2  -9  10        2.50      -12.34     12.34 o 
   3  -9  10        0.10        5.78     11.56 o 
   4  -9  10       75.56       86.70      9.78 o 
   5  -9  10       24.35       20.56      7.45 o 
   6  -9  10        2.48        5.78      8.67 o 
   7  -9  10       10.81       14.78      4.33 o 
  -4  -8  10       18.90       15.56      6.34 o 
  -3  -8  10       30.60       33.23      7.22 o 
  -2  -8  10      108.15       93.81      9.78 o 
  -1  -8  10       94.06       89.59      9.11 o 
   0  -8  10      120.90      107.15     10.11 o 
   1  -8  10        1.32       -4.00     12.00 o 
   2  -8  10      104.24       97.70      9.23 o 
   3  -8  10        4.81        7.56     11.89 o 
   4  -8  10        1.09        1.33     13.78 o 
   5  -8  10      125.13      135.61     11.23 o 
   6  -8  10      109.45       92.59      8.89 o 
   7  -8  10        1.96        2.78      7.67 o 
  -5  -7  10        0.73       -2.78      8.45 o 
  -4  -7  10        9.59        0.89     11.78 o 
  -3  -7  10       37.59       13.00      8.00 o 
  -2  -7  10       66.41       77.14      9.34 o 
  -1  -7  10      189.35      185.29     12.23 o 
   0  -7  10        4.69       -9.00     14.01 o 
   1  -7  10      673.55      717.38     21.12 o 
   2  -7  10       39.69       45.35      9.45 o 
   3  -7  10      204.55      216.86     13.23 o 
   4  -7  10       34.29       40.01      9.34 o 
   5  -7  10      130.44      162.73     11.23 o 
   6  -7  10        8.12       11.45     12.56 o 
   7  -7  10        0.57        4.22      5.89 o 
  -6  -6  10       37.35       40.90      6.34 o 
  -5  -6  10        6.02        6.89     10.23 o 
  -4  -6  10      138.78      142.28     10.11 o 
  -3  -6  10        2.88       10.56      7.45 o 
  -2  -6  10      180.37      205.30     11.34 o 
  -1  -6  10        4.15        3.89     13.78 o 
   0  -6  10       68.27       56.13      9.67 o 
   1  -6  10      305.00      324.90     14.01 o 
   2  -6  10        3.06       -3.11     14.67 o 
   3  -6  10      316.41      296.89     15.34 o 
   4  -6  10      738.42      666.92     20.34 o 
   5  -6  10       12.15       -2.56     15.45 o 
   6  -6  10      300.01      318.01     15.01 o 
   7  -6  10       35.71       45.57      7.56 o 
   8  -6  10       12.11       12.23      6.45 o 
  -6  -5  10       17.78       -3.11     10.89 o 
  -5  -5  10       57.79       70.03      8.67 o 
  -4  -5  10       20.08       12.23      7.11 o 
  -3  -5  10      242.61      247.43     12.67 o 
  -2  -5  10       50.12       67.36      8.89 o 
  -1  -5  10       18.12        3.78     13.23 o 
   0  -5  10       34.35       24.34      8.45 o 
   1  -5  10      122.38      133.16     10.23 o 
   2  -5  10       48.38       48.02     10.67 o 
   3  -5  10      334.06      314.23     14.89 o 
   4  -5  10      163.68      168.84     12.12 o 
   5  -5  10       34.00       34.46      8.89 o 
   6  -5  10       16.52       22.79      8.45 o 
   7  -5  10        3.36        8.89     10.89 o 
   8  -5  10       33.86       21.67      5.89 o 
  -7  -4  10        0.91       11.56      5.11 o 
  -6  -4  10        6.44       -9.00     10.78 o 
  -5  -4  10        3.31        7.22     12.34 o 
  -4  -4  10       12.93       26.23      7.34 o 
  -3  -4  10        0.03        7.11     11.12 o 
  -2  -4  10      161.30      171.62     10.45 o 
  -1  -4  10      496.01      568.66     17.78 o 
   0  -4  10      559.85      528.53     17.34 o 
   1  -4  10      162.38      174.29     11.23 o 
   2  -4  10      366.06      382.59     14.34 o 
   3  -4  10       12.98        6.89      9.11 o 
   4  -4  10      181.58      184.29     11.67 o 
   5  -4  10       43.67       48.02      8.67 o 
   6  -4  10        6.91        9.45     11.78 o 
   7  -4  10       26.79       36.79      6.78 o 
   8  -4  10        1.94        8.45      4.56 o 
  -7  -3  10       16.06       -6.11     10.56 o 
  -6  -3  10        4.37        5.89     10.67 o 
  -5  -3  10       63.40       67.36      8.56 o 
  -4  -3  10        5.42        5.22     11.56 o 
  -3  -3  10      325.51      346.57     13.56 o 
  -2  -3  10      179.71      167.28      9.78 o 
  -1  -3  10       68.44       84.59      7.67 o 
   0  -3  10       89.48       96.59      8.67 o 
   1  -3  10      190.21      199.41     10.23 o 
   2  -3  10      167.65      162.17     11.78 o 
   3  -3  10        0.18        4.33     12.89 o 
   4  -3  10      533.38      534.64     17.01 o 
   5  -3  10      342.61      296.56     14.34 o 
   6  -3  10       77.14       92.48      9.00 o 
   7  -3  10        0.08        0.89     10.23 o 
   8  -3  10        0.19        0.00      5.11 o 
  -7  -2  10       18.04       17.67      6.78 o 
  -6  -2  10        0.08      -11.34     11.34 o 
  -5  -2  10       19.67       18.56      7.67 o 
  -4  -2  10      205.09      212.97     12.45 o 
  -3  -2  10      198.99      257.87     11.56 o 
  -2  -2  10       17.02       12.12      6.89 o 
  -1  -2  10      371.64      448.06     13.56 o 
   0  -2  10        0.37        6.89     10.34 o 
   1  -2  10      325.22      349.24     13.78 o 
   2  -2  10      409.74      405.04     13.89 o 
   3  -2  10      363.56      320.45     13.45 o 
   4  -2  10       69.21       68.91      8.89 o 
   5  -2  10       10.98       10.45     11.67 o 
   6  -2  10       26.19       14.12      6.56 o 
   7  -2  10        0.56        1.78      8.78 o 
   8  -2  10       13.53        8.67      5.22 o 
  -8  -1  10       25.55       24.01      6.34 o 
  -7  -1  10        5.82        8.11      9.00 o 
  -6  -1  10       27.39       48.13      8.56 o 
  -5  -1  10       17.24       13.12      6.56 o 
  -4  -1  10       15.19        6.22     12.45 o 
  -3  -1  10        2.48       -1.00     11.34 o 
  -2  -1  10      223.56      232.53     11.45 o 
  -1  -1  10      287.76      322.68     12.56 o 
   0  -1  10      309.68      304.89     11.89 o 
   1  -1  10       27.48       23.68      7.89 o 
   2  -1  10       20.40        8.56     12.45 o 
   3  -1  10      726.76      735.05     23.56 o 
   4  -1  10        6.43       13.34      7.78 o 
   5  -1  10       19.27       -1.11     12.67 o 
   6  -1  10        9.75       11.56     12.56 o 
   7  -1  10       13.61       12.78      6.00 o 
  -8   0  10       21.56        6.22      6.22 o 
  -7   0  10       19.44       18.78      6.56 o 
  -6   0  10        8.60       10.89     12.00 o 
  -5   0  10       13.53       12.12      7.67 o 
  -4   0  10        4.11        4.11     11.45 o 
  -3   0  10       71.90       79.25      8.56 o 
  -2   0  10       66.55       79.70      8.23 o 
  -1   0  10      377.94      373.14     13.78 o 
   0   0  10      161.52      147.61     10.11 o 
   1   0  10      216.44      199.19     11.00 o 
   2   0  10      538.10      520.64     14.89 o 
   3   0  10      530.31      527.75     16.34 o 
   4   0  10        1.01      -12.34     12.34 o 
   5   0  10        0.28        2.22      6.67 o 
   6   0  10       21.99       25.34      7.11 o 
   7   0  10        0.64        0.78      5.11 o 
  -8   1  10       18.05       15.78      6.45 o 
  -7   1  10       25.69       25.23      6.78 o 
  -6   1  10        2.46        8.89     11.12 o 
  -5   1  10      120.76      117.38      8.89 o 
  -4   1  10      360.28      394.26     15.01 o 
  -3   1  10       78.76       77.36      9.00 o 
  -2   1  10        1.23        8.89      6.89 o 
  -1   1  10      221.35      204.63     10.56 o 
   0   1  10      168.42      152.39     10.23 o 
   1   1  10      306.79      290.33     12.23 o 
   2   1  10      222.65      263.99     12.00 o 
   3   1  10     1138.82     1191.78     32.90 o 
   4   1  10        0.70        2.22     12.12 o 
   5   1  10       18.82       19.45      7.56 o 
   6   1  10       10.18       14.56      6.34 o 
   7   1  10        6.95       -8.11      8.11 o 
  -8   2  10       11.05       14.01      5.89 o 
  -7   2  10       71.87       71.36      7.89 o 
  -6   2  10       77.93       83.25      9.00 o 
  -5   2  10      165.46      184.40     11.56 o 
  -4   2  10      324.20      384.25     14.56 o 
  -3   2  10       80.73       95.15      9.78 o 
  -2   2  10      948.76      876.77     25.01 o 
  -1   2  10      128.09      119.27      8.89 o 
   0   2  10     1405.47     1272.70     36.57 o 
   1   2  10      117.19      120.82      9.78 o 
   2   2  10      137.16      138.83     10.34 o 
   3   2  10       45.47       65.02      8.67 o 
   4   2  10       26.66       43.02      7.67 o 
   5   2  10        4.60      -12.00     12.00 o 
   6   2  10       22.17       28.46      6.34 o 
  -8   3  10        2.46        6.56      8.67 o 
  -7   3  10        8.86       -2.00     12.89 o 
  -6   3  10       14.00        8.00      6.89 o 
  -5   3  10      289.79      278.66     13.23 o 
  -4   3  10        7.99      -14.23     14.23 o 
  -3   3  10        0.47        1.11     11.45 o 
  -2   3  10        3.41        0.00     11.89 o 
  -1   3  10      303.59      288.66     13.34 o 
   0   3  10       58.06       42.46      8.11 o 
   1   3  10      323.69      303.11     13.45 o 
   2   3  10       60.52       58.47      8.45 o 
   3   3  10       49.80       43.57      8.67 o 
   4   3  10       13.87       20.90      6.34 o 
   5   3  10        9.64       12.45      5.34 o 
   6   3  10        6.97        8.23      5.11 o 
  -8   4  10        9.64        1.33      5.34 o 
  -7   4  10       35.47       23.79      7.56 o 
  -6   4  10        1.60      -12.45     12.45 o 
  -5   4  10       18.42       20.67      8.56 o 
  -4   4  10       14.13       20.45      7.22 o 
  -3   4  10        7.32       12.78      8.11 o 
  -2   4  10       13.83       14.34      7.78 o 
  -1   4  10      108.69      103.37      9.56 o 
   0   4  10       17.42        5.34      7.45 o 
   1   4  10       62.93       57.47      8.56 o 
   2   4  10       76.95       86.25      8.56 o 
   3   4  10        0.35       -9.45     10.45 o 
   4   4  10        3.28       -1.89      9.34 o 
   5   4  10        0.93       -0.78      8.00 o 
  -8   5  10        6.52        6.34      5.22 o 
  -7   5  10        3.53        3.45      9.45 o 
  -6   5  10        3.86        9.56     12.67 o 
  -5   5  10        0.34      -10.45     10.45 o 
  -4   5  10       25.34       32.79      8.23 o 
  -3   5  10        6.69        9.23     12.67 o 
  -2   5  10      125.61      107.26     10.00 o 
  -1   5  10       14.60       -2.22     13.12 o 
   0   5  10      374.90      365.36     14.01 o 
   1   5  10       33.60       47.46      7.34 o 
   2   5  10      102.81      122.71      9.23 o 
   3   5  10        3.26       -0.89      9.34 o 
   4   5  10        1.72        0.78      7.67 o 
   5   5  10        1.27        1.56      6.45 o 
  -7   6  10       10.73       16.56      5.00 o 
  -6   6  10        0.95       -9.23     10.11 o 
  -5   6  10      154.85      148.39     10.45 o 
  -4   6  10       41.97       50.24      7.67 o 
  -3   6  10      134.08      107.48     10.00 o 
  -2   6  10        0.21      -13.12     13.12 o 
  -1   6  10       41.30       24.56      7.45 o 
   0   6  10       48.33       56.91      7.22 o 
   1   6  10       23.45        5.89     10.89 o 
   2   6  10      164.46      166.73     10.00 o 
   3   6  10       41.95       34.46      6.89 o 
   4   6  10        6.25        8.00      5.11 o 
  -7   7  10        0.05        5.00      7.22 o 
  -6   7  10       32.59       29.34      6.78 o 
  -5   7  10        3.90        8.89      9.78 o 
  -4   7  10       11.31        7.67      6.78 o 
  -3   7  10       35.56       43.02      8.00 o 
  -2   7  10       27.47       35.01      7.00 o 
  -1   7  10       54.27       61.91      7.78 o 
   0   7  10        0.76        2.78      8.23 o 
   1   7  10       26.41       20.34      5.89 o 
   2   7  10        4.91        2.22      9.45 o 
   3   7  10        0.57        4.45      4.45 o 
  -6   8  10        7.80       13.00      4.56 o 
  -5   8  10        0.83       -0.67      9.11 o 
  -4   8  10        0.14       -9.34      9.34 o 
  -3   8  10        7.01        9.89     10.78 o 
  -2   8  10        3.05       12.45      5.00 o 
  -1   8  10        7.95       11.12      5.56 o 
   0   8  10        0.91       -5.89      8.11 o 
   1   8  10        0.98        1.33      7.67 o 
   2   8  10       14.76        2.45      4.45 o 
  -5   9  10       18.41       21.56      4.45 o 
  -4   9  10       12.00       10.23      4.56 o 
  -3   9  10       19.78       26.68      4.89 o 
  -2   9  10        7.02        5.45      4.22 o 
  -1   9  10        4.47        8.11      4.67 o 
   0   9  10        2.60        2.00      6.56 o 
   0 -11  11       24.55       16.78      6.00 o 
   1 -11  11       38.65       35.24      6.34 o 
   2 -11  11        5.25        2.89      8.11 o 
   3 -11  11       89.21       83.25      6.67 o 
   4 -11  11        4.70        2.89      4.89 o 
  -2 -10  11        0.99       -8.00      8.00 o 
  -1 -10  11        0.01       -9.34      9.34 o 
   0 -10  11       47.73       49.13      7.34 o 
   1 -10  11       30.88       27.45      6.89 o 
   2 -10  11       56.96       53.35      6.78 o 
   3 -10  11       35.52       34.90      6.56 o 
   4 -10  11        1.04       -4.33      9.34 o 
   5 -10  11        0.30        8.56      9.34 o 
  -3  -9  11        4.36        2.56      8.11 o 
  -2  -9  11       27.32        9.11     10.67 o 
  -1  -9  11      200.12      187.40     10.11 o 
   0  -9  11       29.92       22.45      7.22 o 
   1  -9  11       36.52       38.68      6.34 o 
   2  -9  11        4.87       14.45      7.22 o 
   3  -9  11       21.20        9.23     12.89 o 
   4  -9  11       10.68       -2.89     12.67 o 
   5  -9  11       57.24       75.47      8.56 o 
   6  -9  11        9.80       17.67      6.11 o 
  -4  -8  11       12.87        9.78      5.45 o 
  -3  -8  11       26.10       29.90      6.45 o 
  -2  -8  11       72.67       73.47      8.11 o 
  -1  -8  11        3.05       -2.00     11.67 o 
   0  -8  11       27.44       16.67      7.89 o 
   1  -8  11       21.65       34.90      7.00 o 
   2  -8  11       21.41       13.56      8.34 o 
   3  -8  11       20.33       40.35      8.45 o 
   4  -8  11       40.92       45.24      8.78 o 
   5  -8  11       17.17       11.89      7.56 o 
   6  -8  11       27.37       27.57      6.89 o 
   7  -8  11        5.44        3.11      8.00 o 
  -5  -7  11       27.87       37.12      6.00 o 
  -4  -7  11        6.09       -0.78      9.34 o 
  -3  -7  11       17.36       20.67      6.56 o 
  -2  -7  11       35.87       16.34      8.11 o 
  -1  -7  11       36.31       43.02      8.23 o 
   0  -7  11        8.66       19.67      7.22 o 
   1  -7  11        0.12       -6.45     11.67 o 
   2  -7  11      106.01      100.26      9.56 o 
   3  -7  11        0.18        3.67     13.34 o 
   4  -7  11        6.14       -2.56     14.01 o 
   5  -7  11      163.55      160.06     11.34 o 
   6  -7  11        0.25        7.89      6.89 o 
   7  -7  11        4.01       -8.56      8.56 o 
  -5  -6  11        7.08        9.89      6.11 o 
  -4  -6  11        4.27        8.23      6.34 o 
  -3  -6  11       46.38       65.36      8.34 o 
  -2  -6  11        0.15      -10.56     12.67 o 
  -1  -6  11      864.07      907.45     29.23 o 
   0  -6  11       32.75       38.46      9.34 o 
   1  -6  11      740.88      865.43     25.12 o 
   2  -6  11       17.75       16.01     16.01 o 
   3  -6  11       44.14       50.35     10.56 o 
   4  -6  11        2.07        0.00     14.89 o 
   5  -6  11        0.27        1.11     12.67 o 
   6  -6  11       53.91       61.36      8.23 o 
   7  -6  11        0.44        4.56      7.67 o 
  -6  -5  11       58.87       64.47      7.34 o 
  -5  -5  11        1.05       -5.34      9.67 o 
  -4  -5  11       51.42       38.57      7.89 o 
  -3  -5  11       45.53       38.24      8.45 o 
  -2  -5  11      157.00      171.84     10.45 o 
  -1  -5  11      718.28      823.97     24.34 o 
   0  -5  11      278.09      262.43     13.12 o 
   1  -5  11      211.88      243.76     12.67 o 
   2  -5  11      102.69      115.82     11.67 o 
   3  -5  11        0.66       -2.56     12.67 o 
   4  -5  11      437.78      396.15     15.78 o 
   5  -5  11       39.56       34.57      8.11 o 
   6  -5  11       56.28       52.24      8.23 o 
   7  -5  11        6.05        8.56      6.22 o 
  -6  -4  11        7.69       -0.78     10.34 o 
  -5  -4  11       68.13       87.59      7.78 o 
  -4  -4  11       63.19       77.36      8.34 o 
  -3  -4  11        2.45      -12.45     12.45 o 
  -2  -4  11      697.39      792.30     24.23 o 
  -1  -4  11      107.80       98.93      9.78 o 
   0  -4  11       39.81       49.13      9.00 o 
   1  -4  11      152.32      196.07     11.56 o 
   2  -4  11        2.11        9.89      8.67 o 
   3  -4  11      524.54      457.62     16.56 o 
   4  -4  11        1.10        2.33     13.00 o 
   5  -4  11        0.71        1.11     11.45 o 
   6  -4  11       24.84       43.57      7.11 o 
   7  -4  11        0.51        3.89      7.78 o 
  -7  -3  11        0.00       -0.67      8.34 o 
  -6  -3  11       22.51       28.34      7.11 o 
  -5  -3  11       93.10       75.03      9.34 o 
  -4  -3  11      115.92      145.94     10.89 o 
  -3  -3  11      250.92      261.65     12.45 o 
  -2  -3  11      215.26      248.98     11.78 o 
  -1  -3  11      151.90      161.73     10.89 o 
   0  -3  11       65.69       83.25      8.89 o 
   1  -3  11       32.89       41.35      8.67 o 
   2  -3  11        0.15       -8.23     13.00 o 
   3  -3  11      723.34      651.69     19.01 o 
   4  -3  11        9.20        1.11     12.78 o 
   5  -3  11      103.39       81.14      9.11 o 
   6  -3  11        3.71       -7.00     10.00 o 
   7  -3  11        7.66       12.34      6.11 o 
  -7  -2  11        1.32       10.23      5.78 o 
  -6  -2  11       26.61       37.01      6.67 o 
  -5  -2  11        6.80      -10.78     10.78 o 
  -4  -2  11       75.94       71.92      8.67 o 
  -3  -2  11        1.26      -12.56     12.56 o 
  -2  -2  11      287.71      301.67     13.12 o 
  -1  -2  11       76.89       90.48      9.89 o 
   0  -2  11       41.93       71.58      9.11 o 
   1  -2  11        7.90       -4.45     13.45 o 
   2  -2  11      687.31      628.23     18.78 o 
   3  -2  11       51.29       61.91      8.67 o 
   4  -2  11       57.92       43.02      7.89 o 
   5  -2  11       20.39       32.68      7.89 o 
   6  -2  11       39.01       31.12      6.78 o 
   7  -2  11        0.22        0.00      8.00 o 
  -7  -1  11       51.85       65.58      7.11 o 
  -6  -1  11        0.79       -6.00     10.00 o 
  -5  -1  11       25.78       41.79      7.67 o 
  -4  -1  11       27.52       15.34      7.67 o 
  -3  -1  11       71.18       78.92      9.45 o 
  -2  -1  11      167.42      162.51     10.11 o 
  -1  -1  11        2.70       13.56      8.34 o 
   0  -1  11        0.98        7.56     10.78 o 
   1  -1  11       39.07       30.57      8.78 o 
   2  -1  11       60.24       60.69      8.56 o 
   3  -1  11      436.30      416.38     15.01 o 
   4  -1  11       57.75       66.47      8.89 o 
   5  -1  11       40.63       35.68      7.56 o 
   6  -1  11       12.84       23.79      5.45 o 
   7  -1  11        0.05        5.89      7.22 o 
  -8   0  11       33.70       37.57      6.22 o 
  -7   0  11        5.16       -3.33     10.11 o 
  -6   0  11       76.54       72.92      8.34 o 
  -5   0  11       45.46       50.24      7.78 o 
  -4   0  11       10.45       17.90      7.89 o 
  -3   0  11      762.15      754.06     23.68 o 
  -2   0  11       48.40       42.46      8.45 o 
  -1   0  11      275.87      280.77     12.67 o 
   0   0  11      101.85      100.59      9.23 o 
   1   0  11      322.21      334.12     13.12 o 
   2   0  11        0.55       -7.11      7.11 o 
   3   0  11      129.83      125.27      9.67 o 
   4   0  11        0.36       -2.22     10.89 o 
   5   0  11       64.38       74.14      8.23 o 
   6   0  11        1.26        3.33      7.56 o 
   7   0  11       21.41       20.56      5.11 o 
  -8   1  11       19.52       28.68      5.34 o 
  -7   1  11       56.94       62.13      7.89 o 
  -6   1  11       62.25       83.36      8.56 o 
  -5   1  11        2.84       -4.56     11.45 o 
  -4   1  11      242.14      233.31     12.78 o 
  -3   1  11      164.36      169.51     11.34 o 
  -2   1  11      205.21      186.74     11.12 o 
  -1   1  11       37.34       44.79      8.56 o 
   0   1  11        6.93       -2.11     12.34 o 
   1   1  11       19.63       14.45      7.22 o 
   2   1  11      572.45      537.09     16.01 o 
   3   1  11        6.51        2.11      6.34 o 
   4   1  11       21.79       27.34      6.34 o 
   5   1  11       58.36       55.24      7.56 o 
   6   1  11       17.95       27.12      5.22 o 
  -8   2  11        1.91        6.56      5.45 o 
  -7   2  11       96.29      110.26      9.78 o 
  -6   2  11        9.45       -8.67     14.12 o 
  -5   2  11        2.18        0.00     11.89 o 
  -4   2  11       12.76        2.45     14.45 o 
  -3   2  11        8.98       -4.67     14.12 o 
  -2   2  11      111.91      138.16     11.34 o 
  -1   2  11      354.77      386.92     15.01 o 
   0   2  11      384.16      435.05     14.67 o 
   1   2  11      838.27      794.63     24.23 o 
   2   2  11     1073.38     1101.30     31.12 o 
   3   2  11      213.36      207.97     11.78 o 
   4   2  11      104.89      103.71      9.23 o 
   5   2  11        1.91       -8.67     10.34 o 
   6   2  11       62.68       59.58      6.78 o 
  -8   3  11       20.58       36.24      5.11 o 
  -7   3  11        0.91        5.22      9.56 o 
  -6   3  11        2.34        1.11     11.78 o 
  -5   3  11        7.01        0.00     11.89 o 
  -4   3  11        1.88        3.67     12.12 o 
  -3   3  11       15.22        8.34      8.34 o 
  -2   3  11       66.65       65.91      8.00 o 
  -1   3  11       21.99       29.46      6.56 o 
   0   3  11      138.34      122.49      9.67 o 
   1   3  11       26.14       26.79      7.56 o 
   2   3  11       85.78       72.03      8.45 o 
   3   3  11       38.50       30.90      7.22 o 
   4   3  11        3.48        0.00      5.56 o 
   5   3  11        5.10       10.89      5.11 o 
  -7   4  11        2.29        5.56      9.45 o 
  -6   4  11        4.22        1.00     11.00 o 
  -5   4  11        4.57        9.11     11.34 o 
  -4   4  11      356.83      311.12     14.01 o 
  -3   4  11       22.64       16.23      8.11 o 
  -2   4  11      241.16      205.85     12.45 o 
  -1   4  11       10.25        0.00     12.12 o 
   0   4  11        3.78       -2.11     11.89 o 
   1   4  11       12.19        1.11     10.56 o 
   2   4  11       97.45      114.82      8.11 o 
   3   4  11       68.70       52.69      7.56 o 
   4   4  11       38.20        6.22     10.89 o 
   5   4  11        0.24        0.00      6.22 o 
  -7   5  11       12.36        7.45      8.78 o 
  -6   5  11        3.33       11.56      5.34 o 
  -5   5  11        7.31        9.34      6.22 o 
  -4   5  11       43.55       39.24      7.67 o 
  -3   5  11        1.55      -12.23     12.23 o 
  -2   5  11       15.57       16.45      6.56 o 
  -1   5  11        0.79      -11.78     11.78 o 
   0   5  11        5.43        8.34     11.45 o 
   1   5  11       83.78       70.47      7.89 o 
   2   5  11       17.71       20.34      6.45 o 
   3   5  11        2.54        4.78      5.56 o 
   4   5  11       13.48       13.89      5.45 o 
  -7   6  11        0.28        3.22      4.33 o 
  -6   6  11       10.91       13.45      6.00 o 
  -5   6  11        7.82       -3.56     10.78 o 
  -4   6  11        9.70        6.78      9.67 o 
  -3   6  11        2.11       -3.00      7.11 o 
  -2   6  11       55.54       58.91      8.11 o 
  -1   6  11       20.60       23.79      5.89 o 
   0   6  11       34.32       33.90      6.56 o 
   1   6  11       43.54       39.35      7.00 o 
   2   6  11        0.91        8.45      8.45 o 
   3   6  11       10.84       17.01      4.89 o 
  -6   7  11        0.01        2.89      7.56 o 
  -5   7  11       17.77        2.89      8.00 o 
  -4   7  11       17.53       -5.67      9.67 o 
  -3   7  11       21.30       16.34      6.00 o 
  -2   7  11        2.77        4.33      6.11 o 
  -1   7  11        6.51        1.67      5.89 o 
   0   7  11       77.06       70.25      7.00 o 
   1   7  11       24.92       20.23      5.56 o 
   2   7  11        0.80        1.11      7.34 o 
  -5   8  11        0.03       -1.11      6.89 o 
  -4   8  11        4.91       -5.56      8.00 o 
  -3   8  11        7.74       13.23      4.67 o 
  -2   8  11        0.04       -1.33      7.34 o 
  -1   8  11       11.79        9.67      5.11 o 
   0   8  11        0.63        4.67      7.00 o 
   1   8  11       18.64       22.90      4.33 o 
  -1 -10  12        0.41        6.11      4.45 o 
   0 -10  12       59.97       53.24      6.78 o 
   1 -10  12       43.67       38.13      7.22 o 
   2 -10  12       23.85       27.12      5.78 o 
   3 -10  12        1.63        8.89      5.11 o 
   4 -10  12        8.35       14.45      6.00 o 
  -2  -9  12       61.04       67.25      7.11 o 
  -1  -9  12        8.31        6.67      5.89 o 
   0  -9  12      110.31      133.38      8.89 o 
   1  -9  12        0.28        0.78      9.78 o 
   2  -9  12      117.17      128.05      9.11 o 
   3  -9  12       31.48       40.57      6.45 o 
   4  -9  12        7.26       -3.45     10.45 o 
   5  -9  12      103.23      102.26      8.00 o 
  -3  -8  12        1.88       -3.45      8.89 o 
  -2  -8  12        3.53       13.00      5.67 o 
  -1  -8  12       18.51       23.45      6.34 o 
   0  -8  12        0.40        5.56     10.23 o 
   1  -8  12        6.01       13.45      6.78 o 
   2  -8  12       31.72       29.23      7.78 o 
   3  -8  12        0.22       -1.00      7.11 o 
   4  -8  12       27.05       24.79      8.67 o 
   5  -8  12        0.60        6.00      6.89 o 
   6  -8  12       62.70       54.46      6.67 o 
  -4  -7  12        5.07       13.23      5.34 o 
  -3  -7  12        2.81        6.67     10.00 o 
  -2  -7  12       43.80       54.24      7.56 o 
  -1  -7  12       31.77       15.89      7.89 o 
   0  -7  12        7.65        1.00     12.23 o 
   1  -7  12       72.66       72.92      9.34 o 
   2  -7  12        6.32       11.89     13.00 o 
   3  -7  12        3.31       26.12      7.11 o 
   4  -7  12        0.24        3.33     13.45 o 
   5  -7  12        0.54        1.00     10.45 o 
   6  -7  12        3.31        2.22      8.23 o 
  -5  -6  12        3.51       -8.34      8.34 o 
  -4  -6  12        9.06       18.56      5.67 o 
  -3  -6  12        0.08        8.56      9.56 o 
  -2  -6  12       78.73       61.58      9.11 o 
  -1  -6  12       11.45        8.34     12.45 o 
   0  -6  12       15.05       10.45      7.34 o 
   1  -6  12       14.42       19.79      8.78 o 
   2  -6  12      139.89      155.28     10.56 o 
   3  -6  12        1.85        0.00      9.23 o 
   4  -6  12        4.52       11.34      6.78 o 
   5  -6  12      182.21      172.84     11.00 o 
   6  -6  12       49.35       33.46      7.34 o 
   7  -6  12       33.09       29.90      5.11 o 
  -6  -5  12        0.11       -1.67      7.56 o 
  -5  -5  12       26.36       37.12      7.00 o 
  -4  -5  12       13.75        9.11     10.00 o 
  -3  -5  12      117.39      135.50      9.11 o 
  -2  -5  12       26.04       32.12      8.34 o 
  -1  -5  12      243.52      279.22     12.56 o 
   0  -5  12        0.25        8.78      7.67 o 
   1  -5  12      138.15      132.61     11.34 o 
   2  -5  12        3.29       15.12      8.78 o 
   3  -5  12       22.41        5.11     15.23 o 
   4  -5  12       99.48      110.15     10.23 o 
   5  -5  12       27.32       24.90      7.22 o 
   6  -5  12       30.43       24.68      6.78 o 
   7  -5  12        0.16       -7.22      7.22 o 
  -6  -4  12       51.48       48.80      6.67 o 
  -5  -4  12       14.93       15.78      6.11 o 
  -4  -4  12      140.85      139.05     10.00 o 
  -3  -4  12       10.33        8.34      7.22 o 
  -2  -4  12      288.20      297.67     12.67 o 
  -1  -4  12      106.37      114.26     10.78 o 
   0  -4  12      455.78      500.41     16.67 o 
   1  -4  12      466.75      484.96     17.45 o 
   2  -4  12       26.34       25.90     10.34 o 
   3  -4  12      151.96      149.94     10.78 o 
   4  -4  12       47.61       70.80      9.00 o 
   5  -4  12       10.87       13.56      6.22 o 
   6  -4  12        4.92      -10.34     10.34 o 
   7  -4  12        1.71       -1.22      6.67 o 
  -6  -3  12        0.40        7.67      8.45 o 
  -5  -3  12       24.81       36.57      6.78 o 
  -4  -3  12        6.67       11.67      7.45 o 
  -3  -3  12      254.89      255.76     12.00 o 
  -2  -3  12       28.16       20.56      8.67 o 
  -1  -3  12       14.87       22.12      7.78 o 
   0  -3  12      253.33      264.10     13.23 o 
   1  -3  12       87.98      101.82     11.00 o 
   2  -3  12       10.54       -2.45     14.78 o 
   3  -3  12       47.28       37.90      8.00 o 
   4  -3  12       16.56       16.56      6.56 o 
   5  -3  12        2.69       -8.23     11.34 o 
   6  -3  12       32.28       36.12      5.89 o 
   7  -3  12        0.04       -7.00      7.00 o 
  -7  -2  12        3.08        3.00      9.00 o 
  -6  -2  12        5.20        9.34      5.89 o 
  -5  -2  12       62.28       78.81      8.23 o 
  -4  -2  12       46.30       34.01      8.78 o 
  -3  -2  12      391.79      452.06     16.01 o 
  -2  -2  12        1.14      -14.78     14.78 o 
  -1  -2  12      205.07      217.75     12.12 o 
   0  -2  12      207.35      237.53     12.78 o 
   1  -2  12       21.21       24.34      8.56 o 
   2  -2  12       40.28       35.24      8.23 o 
   3  -2  12       11.31       12.34     13.45 o 
   4  -2  12        2.12      -11.89     12.89 o 
   5  -2  12       35.50       32.01      7.00 o 
   6  -2  12       16.32        6.34      9.56 o 
   7  -2  12        4.60       10.34      3.78 o 
  -7  -1  12        1.97        2.67      8.11 o 
  -6  -1  12       42.33       44.57      7.22 o 
  -5  -1  12        6.89       10.67     11.67 o 
  -4  -1  12      157.04      178.18     11.23 o 
  -3  -1  12       32.95       35.35      8.00 o 
  -2  -1  12       24.77       34.01      9.34 o 
  -1  -1  12      319.79      332.79     15.12 o 
   0  -1  12       11.24       30.12      8.45 o 
   1  -1  12       97.06       94.48     10.45 o 
   2  -1  12       21.59       20.45      8.00 o 
   3  -1  12        0.91       -8.89     12.23 o 
   4  -1  12        2.01        5.22      9.45 o 
   5  -1  12        1.12        0.00      9.45 o 
   6  -1  12        0.08        3.78      6.78 o 
   7  -1  12        1.09       -0.44      5.78 o 
  -7   0  12       21.71       32.35      6.45 o 
  -6   0  12        4.04        8.67     10.56 o 
  -5   0  12       13.17      -13.23     13.23 o 
  -4   0  12      101.09      101.70     10.56 o 
  -3   0  12       63.99       77.81      9.45 o 
  -2   0  12      365.15      410.15     15.23 o 
  -1   0  12        2.03       -2.33     13.89 o 
   0   0  12      415.63      371.81     14.34 o 
   1   0  12        0.66       -4.22     12.78 o 
   2   0  12        1.43       -3.33     11.23 o 
   3   0  12       22.95       13.12     13.12 o 
   4   0  12        9.14        5.11     11.34 o 
   5   0  12       18.69       12.56      6.22 o 
   6   0  12       24.57       24.12      6.00 o 
  -7   1  12        6.29       13.45      6.00 o 
  -6   1  12       23.20        1.00     12.78 o 
  -5   1  12       76.42       58.69      7.89 o 
  -4   1  12       88.40       79.47      9.67 o 
  -3   1  12      209.06      159.06     12.00 o 
  -2   1  12      209.49      203.97     13.00 o 
  -1   1  12      342.71      301.00     13.67 o 
   0   1  12      151.50      152.17      9.89 o 
   1   1  12       92.66      101.48      9.78 o 
   2   1  12       19.53       26.68      7.45 o 
   3   1  12        0.22       -8.34      9.34 o 
   4   1  12        3.16       -1.00      9.67 o 
   5   1  12       10.68       18.67      5.67 o 
   6   1  12        0.01       -2.89      5.78 o 
  -7   2  12       14.18        8.78     10.34 o 
  -6   2  12       44.72       58.69      7.78 o 
  -5   2  12       50.78       50.91      9.11 o 
  -4   2  12      483.36      461.28     15.67 o 
  -3   2  12       71.44       71.92      9.56 o 
  -2   2  12      136.09      144.16     10.56 o 
  -1   2  12      197.23      192.85     11.23 o 
   0   2  12        0.19        3.33      6.56 o 
   1   2  12        3.72        6.56      9.78 o 
   2   2  12        4.88       -5.34     11.67 o 
   3   2  12        0.30        8.00      9.00 o 
   4   2  12      134.64      116.15      8.00 o 
   5   2  12       56.30       54.13      6.22 o 
  -7   3  12       19.86       36.35      5.45 o 
  -6   3  12        1.21      -10.11     10.11 o 
  -5   3  12       25.14       25.01      7.56 o 
  -4   3  12       41.54       37.01      8.11 o 
  -3   3  12        3.67        5.78     11.56 o 
  -2   3  12        2.77        8.00      6.89 o 
  -1   3  12        4.88       11.12     12.23 o 
   0   3  12        4.09        0.00      9.78 o 
   1   3  12       66.61       55.13      8.45 o 
   2   3  12       57.97       48.24      7.00 o 
   3   3  12       32.06       33.23      7.34 o 
   4   3  12       57.18       61.36      6.89 o 
   5   3  12        1.55        3.33      7.22 o 
  -7   4  12        3.62        2.45      7.78 o 
  -6   4  12        1.06      -10.78     10.78 o 
  -5   4  12       10.51        9.89      9.89 o 
  -4   4  12        0.91        8.56     10.67 o 
  -3   4  12       32.33       27.45      7.67 o 
  -2   4  12        7.28        6.56     11.00 o 
  -1   4  12       29.92       26.90      7.56 o 
   0   4  12        0.71       -5.22      9.45 o 
   1   4  12        7.63       17.90      6.00 o 
   2   4  12       33.57       38.46      6.45 o 
   3   4  12       30.82       43.13      6.34 o 
   4   4  12        8.00       -7.34      8.00 o 
  -6   5  12       19.16       19.67      5.67 o 
  -5   5  12        8.59      -11.23     11.23 o 
  -4   5  12       38.21       30.68      6.67 o 
  -3   5  12        5.91       -7.00     12.00 o 
  -2   5  12       51.92       51.80      7.11 o 
  -1   5  12        2.46       -3.00     11.00 o 
   0   5  12       41.58       30.34      7.56 o 
   1   5  12        0.25        1.78      9.67 o 
   2   5  12        0.15       11.78      4.67 o 
   3   5  12        2.83        3.11      5.00 o 
  -6   6  12        1.90        3.89      4.45 o 
  -5   6  12       14.68        7.22      5.78 o 
  -4   6  12        0.08        1.67      5.67 o 
  -3   6  12        0.19      -10.34     10.34 o 
  -2   6  12        3.41        4.45      9.78 o 
  -1   6  12        1.27        0.00      9.45 o 
   0   6  12        2.46       -9.67      9.67 o 
   1   6  12       29.39       21.79      5.78 o 
   2   6  12        0.06        5.45      6.00 o 
  -5   7  12       38.74       35.01      5.45 o 
  -4   7  12        9.88       10.23      5.11 o 
  -3   7  12        9.82       20.79      4.89 o 
  -2   7  12        0.03        7.78      5.67 o 
  -1   7  12        0.04       -8.89      8.89 o 
   0   7  12        0.01       -1.22      6.89 o 
   1   7  12        1.36       -5.34      7.45 o 
  -3   8  12        0.05       -6.89      6.89 o 
  -2   8  12        1.17        8.00      4.00 o 
  -1   8  12        0.79        3.78      3.78 o 
   0 -10  13        4.98       -5.00      7.45 o 
   1 -10  13        9.74        3.78      8.11 o 
   2 -10  13        0.39        4.78      7.00 o 
   3 -10  13        1.34       -4.56      7.11 o 
  -1  -9  13        6.31       13.45      5.45 o 
   0  -9  13       49.59       46.68      6.89 o 
   1  -9  13       51.27       60.13      7.11 o 
   2  -9  13       20.71       22.56      6.34 o 
   3  -9  13        1.17        0.00      8.56 o 
   4  -9  13       29.13       21.45      6.67 o 
   5  -9  13        4.69       12.56      4.67 o 
  -3  -8  13        7.29       -2.11      7.56 o 
  -2  -8  13       32.40       25.68      6.78 o 
  -1  -8  13      126.38      143.61      9.34 o 
   0  -8  13       14.16       19.79      6.56 o 
   1  -8  13       11.87       14.45      6.78 o 
   2  -8  13        0.04        6.34      9.00 o 
   3  -8  13        8.46        1.78     11.78 o 
   4  -8  13        0.07      -10.78     10.78 o 
   5  -8  13       68.67       49.80      6.56 o 
  -4  -7  13        1.55        6.11      6.67 o 
  -3  -7  13        8.29       10.56      5.67 o 
  -2  -7  13       11.31        9.11      5.78 o 
  -1  -7  13       34.11       42.79      7.11 o 
   0  -7  13        7.78        9.45     12.23 o 
   1  -7  13       18.07       25.01      7.00 o 
   2  -7  13       46.10       71.36      8.23 o 
   3  -7  13        0.51       -1.11     13.45 o 
   4  -7  13      126.15      104.15      9.56 o 
   5  -7  13        1.92        6.00      8.34 o 
   6  -7  13       13.57       15.67      4.45 o 
  -4  -6  13        0.34       -2.11      9.00 o 
  -3  -6  13        0.04        6.78     10.11 o 
  -2  -6  13       83.14      105.93      9.34 o 
  -1  -6  13        0.93        7.89      6.89 o 
   0  -6  13        0.98       11.45      6.22 o 
   1  -6  13        0.15        8.89      6.67 o 
   2  -6  13        8.50        7.00      8.11 o 
   3  -6  13       33.78       10.89     14.45 o 
   4  -6  13       39.42       10.89     13.89 o 
   5  -6  13        4.94       17.23      5.78 o 
   6  -6  13       95.01       74.92      6.89 o 
  -5  -5  13        7.45        9.56      5.11 o 
  -4  -5  13        8.90       10.67      6.56 o 
  -3  -5  13       22.38       39.90      7.56 o 
  -2  -5  13       16.21        5.11     12.23 o 
  -1  -5  13       24.08       26.79      7.56 o 
   0  -5  13      124.95      149.83     10.23 o 
   1  -5  13       40.53       41.68      9.23 o 
   2  -5  13        5.19        6.45     14.12 o 
   3  -5  13      266.45      282.77     13.12 o 
   4  -5  13        3.85       -3.00     12.23 o 
   5  -5  13       86.57       82.36      7.67 o 
   6  -5  13        0.07        3.89      7.22 o 
  -5  -4  13        0.40       -3.78      9.00 o 
  -4  -4  13       23.73       46.80      7.45 o 
  -3  -4  13       12.97        7.22     12.34 o 
  -2  -4  13        8.29       22.90      7.67 o 
  -1  -4  13       20.76       29.23      7.89 o 
   0  -4  13        0.20        3.45     12.78 o 
   1  -4  13      104.95      107.60     11.23 o 
   2  -4  13      168.93      154.06     12.78 o 
   3  -4  13        8.61        7.00     10.45 o 
   4  -4  13      250.73      234.31     11.23 o 
   5  -4  13       15.15        0.89     12.23 o 
   6  -4  13       19.87       14.56      5.34 o 
  -6  -3  13       30.11       26.12      6.34 o 
  -5  -3  13        6.95        6.00      6.78 o 
  -4  -3  13      121.40      139.94     10.11 o 
  -3  -3  13       57.14       68.36      9.00 o 
  -2  -3  13       11.08        9.00     12.34 o 
  -1  -3  13      408.16      446.06     16.23 o 
   0  -3  13      162.16      148.28     10.89 o 
   1  -3  13      146.78      138.05     11.56 o 
   2  -3  13      279.64      263.10     13.45 o 
   3  -3  13       93.67       79.25      9.00 o 
   4  -3  13        8.04       12.23      6.11 o 
   5  -3  13        3.68       -9.56      9.56 o 
   6  -3  13       23.97       17.56      5.22 o 
  -6  -2  13       50.62       49.69      7.22 o 
  -5  -2  13        3.29        6.56      6.56 o 
  -4  -2  13       10.66       12.78      7.45 o 
  -3  -2  13       17.39       23.68      7.11 o 
  -2  -2  13       55.68       88.81      9.78 o 
  -1  -2  13       84.09      102.15     10.89 o 
   0  -2  13      164.83      162.51     12.67 o 
   1  -2  13       13.17       14.89      8.67 o 
   2  -2  13       35.33       30.34      8.23 o 
   3  -2  13      217.53      232.98     12.23 o 
   4  -2  13        4.51       11.00      6.00 o 
   5  -2  13        6.80       -6.78      9.34 o 
   6  -2  13       10.22        3.78      6.89 o 
  -6  -1  13       13.65       12.56      6.34 o 
  -5  -1  13        2.54       12.89      6.89 o 
  -4  -1  13        1.33        1.11     11.12 o 
  -3  -1  13       26.35       32.01      8.34 o 
  -2  -1  13        5.58        9.78      8.56 o 
  -1  -1  13      161.62      150.06     12.23 o 
   0  -1  13        6.64        2.56     12.56 o 
   1  -1  13       46.66       46.35      8.34 o 
   2  -1  13       96.31       99.48     10.23 o 
   3  -1  13       17.71       15.12      6.45 o 
   4  -1  13       35.07       42.02      6.78 o 
   5  -1  13        0.41        0.00      8.00 o 
   6  -1  13        5.57       -5.22      7.45 o 
  -6   0  13       14.83        9.11     10.78 o 
  -5   0  13        3.94        4.11     10.23 o 
  -4   0  13       24.79       33.35      8.00 o 
  -3   0  13        6.79       18.12      7.22 o 
  -2   0  13        0.25       -4.78     13.34 o 
  -1   0  13      361.35      363.58     15.45 o 
   0   0  13      123.80      122.16      9.00 o 
   1   0  13       57.20       56.02      7.56 o 
   2   0  13      211.13      199.74     10.56 o 
   3   0  13      114.98      109.15      8.34 o 
   4   0  13        0.14        0.89      9.89 o 
   5   0  13        8.55        1.44      9.45 o 
   6   0  13       35.25       36.24      5.00 o 
  -7   1  13        0.16        4.00      6.78 o 
  -6   1  13        8.30       17.56      5.89 o 
  -5   1  13        8.32        4.11     13.34 o 
  -4   1  13       50.20       52.91      8.00 o 
  -3   1  13       83.13       71.25     10.67 o 
  -2   1  13      128.20      137.94     10.56 o 
  -1   1  13        0.03       -3.45     12.67 o 
   0   1  13       99.90       97.15      8.89 o 
   1   1  13      124.21      117.38      9.78 o 
   2   1  13       29.45        4.11     11.23 o 
   3   1  13      274.29      266.99     11.34 o 
   4   1  13       19.15        4.11      9.11 o 
   5   1  13       31.30       25.34      5.67 o 
  -6   2  13        3.29       -8.00      9.56 o 
  -5   2  13       14.36       18.78      6.89 o 
  -4   2  13        1.59        6.67     12.12 o 
  -3   2  13       46.74       44.24      9.11 o 
  -2   2  13       78.26       84.03      9.11 o 
  -1   2  13      213.78      239.09     12.34 o 
   0   2  13       90.38      120.27      9.78 o 
   1   2  13       86.56       84.70      9.45 o 
   2   2  13      148.89      162.17      9.78 o 
   3   2  13        7.47       -5.22      9.67 o 
   4   2  13       93.86       97.15      7.22 o 
   5   2  13        2.02       -1.56      6.22 o 
  -6   3  13       37.13       35.57      6.56 o 
  -5   3  13       75.44       75.36      8.23 o 
  -4   3  13        5.69       -2.00     11.23 o 
  -3   3  13        0.20        3.22     10.67 o 
  -2   3  13       14.63       -8.67     11.89 o 
  -1   3  13       14.78        1.11     11.67 o 
   0   3  13        4.39        7.22      9.23 o 
   1   3  13       23.29       22.34      6.78 o 
   2   3  13        1.17       -6.22      8.89 o 
   3   3  13       26.29       25.45      5.45 o 
   4   3  13        2.70       -5.89      7.67 o 
  -6   4  13        2.56       11.34      5.67 o 
  -5   4  13       40.94       34.46      7.22 o 
  -4   4  13       32.33       39.46      7.34 o 
  -3   4  13       15.04       15.45      6.78 o 
  -2   4  13       36.19       43.57      6.89 o 
  -1   4  13       34.54       44.13      6.89 o 
   0   4  13        6.21       -8.45     10.34 o 
   1   4  13       31.27       31.01      6.00 o 
   2   4  13        1.71       -6.11      9.23 o 
   3   4  13       10.03        2.45      8.11 o 
  -6   5  13        0.02        0.00      6.67 o 
  -5   5  13        6.16        4.67      8.11 o 
  -4   5  13        0.10       -7.89      8.67 o 
  -3   5  13       14.49       17.67      5.89 o 
  -2   5  13        5.10       -2.56     10.45 o 
  -1   5  13        0.09        5.11      6.00 o 
   0   5  13       34.60       40.90      5.56 o 
   1   5  13        0.02       -7.89      7.89 o 
   2   5  13        7.81       12.78      4.89 o 
  -5   6  13        1.72        3.67      4.22 o 
  -4   6  13        3.38       -1.89      7.56 o 
  -3   6  13        4.75        4.78      8.23 o 
  -2   6  13        1.53        6.34      8.56 o 
  -1   6  13        0.98        4.78      4.78 o 
   0   6  13        0.74        4.45      5.11 o 
   1   6  13        8.74        2.78      6.67 o 
  -3   7  13        1.02        1.56      6.56 o 
  -2   7  13       20.24       22.34      4.67 o 
  -1   7  13        0.24       -3.00      6.56 o 
   0  -9  14        4.78        7.00      7.00 o 
   1  -9  14       52.18       60.69      6.22 o 
   2  -9  14        0.46        3.56      7.67 o 
   3  -9  14        1.39        9.89      4.67 o 
  -2  -8  14       16.16       16.34      5.45 o 
  -1  -8  14       13.69       23.90      5.78 o 
   0  -8  14       25.98       37.01      7.00 o 
   1  -8  14        5.90       18.67      6.00 o 
   2  -8  14       36.43       42.79      7.00 o 
   3  -8  14       29.91       31.57      7.11 o 
   4  -8  14       13.63       11.89      5.34 o 
  -3  -7  14       21.44       31.35      5.78 o 
  -2  -7  14       20.25       22.01      6.45 o 
  -1  -7  14      118.43      132.61      9.45 o 
   0  -7  14        5.79        9.45      6.00 o 
   1  -7  14        1.04       -4.56      6.34 o 
   2  -7  14        8.98       19.56      6.56 o 
   3  -7  14       63.19       55.13      9.45 o 
   4  -7  14        0.07       -1.56      9.89 o 
   5  -7  14       20.26       22.45      5.00 o 
  -4  -6  14        1.73        3.33      6.67 o 
  -3  -6  14        0.17       -3.67      8.78 o 
  -2  -6  14        5.22       -7.56     10.11 o 
  -1  -6  14       40.33       37.90      7.45 o 
   0  -6  14       30.79       26.57      7.89 o 
   1  -6  14      133.84      158.84     10.34 o 
   2  -6  14       84.27       91.26      9.89 o 
   3  -6  14       29.90        9.00     13.12 o 
   4  -6  14       17.07        5.00      6.56 o 
   5  -6  14        2.97        0.67      8.89 o 
  -4  -5  14        0.79        9.23      9.23 o 
  -3  -5  14       12.48        8.56     11.12 o 
  -2  -5  14       21.86        8.56     12.34 o 
  -1  -5  14        0.07        1.00     12.23 o 
   0  -5  14       37.27       23.79      8.67 o 
   1  -5  14        0.22        0.00     11.56 o 
   2  -5  14        0.04       -2.33     12.89 o 
   3  -5  14       56.16       59.36      8.23 o 
   4  -5  14       11.01        6.11      6.11 o 
   5  -5  14        5.37       -8.89      8.89 o 
  -5  -4  14        8.11        0.67      8.56 o 
  -4  -4  14        9.84       20.79      6.67 o 
  -3  -4  14       41.50       55.02      7.45 o 
  -2  -4  14      141.81      159.50     11.34 o 
  -1  -4  14       27.51       18.56      7.67 o 
   0  -4  14       26.94       16.56      8.23 o 
   1  -4  14        1.71       -6.22     13.56 o 
   2  -4  14        9.43        3.45     12.78 o 
   3  -4  14      117.04       84.92      9.23 o 
   4  -4  14        4.36      -10.67     10.67 o 
   5  -4  14       23.11       19.90      5.67 o 
   6  -4  14        3.36       -2.89      5.89 o 
  -5  -3  14        3.39      -10.00     10.00 o 
  -4  -3  14       12.17       18.01      7.22 o 
  -3  -3  14       13.82       13.89      7.45 o 
  -2  -3  14        3.59        9.78     12.00 o 
  -1  -3  14       16.69       10.56     14.12 o 
   0  -3  14       80.32       85.48     10.00 o 
   1  -3  14        1.05        9.78     13.45 o 
   2  -3  14      324.27      317.34     13.45 o 
   3  -3  14      101.95       85.25      8.11 o 
   4  -3  14       99.91       90.14      8.00 o 
   5  -3  14       59.07       66.02      6.34 o 
   6  -3  14        5.58        3.78      6.67 o 
  -6  -2  14       10.28       14.67      5.11 o 
  -5  -2  14        9.16       11.12      6.34 o 
  -4  -2  14        7.83        2.89     10.67 o 
  -3  -2  14       27.14       38.13      7.89 o 
  -2  -2  14       75.61       91.37      9.45 o 
  -1  -2  14        2.00        8.78     12.56 o 
   0  -2  14       22.08       20.01      8.78 o 
   1  -2  14       11.14        3.56     13.00 o 
   2  -2  14       20.63        2.11     13.00 o 
   3  -2  14       15.16       10.89      6.00 o 
   4  -2  14       33.13       36.35      6.89 o 
   5  -2  14        1.05        2.00      4.78 o 
  -6  -1  14       10.75       -9.23      9.23 o 
  -5  -1  14        1.55       -4.22      8.56 o 
  -4  -1  14        5.80       11.12     11.12 o 
  -3  -1  14      175.47      145.61     10.11 o 
  -2  -1  14        2.61      -13.00     13.00 o 
  -1  -1  14        3.12        7.00      8.23 o 
   0  -1  14        5.60       10.78     10.78 o 
   1  -1  14      148.37      178.73     11.23 o 
   2  -1  14       48.80       39.79      7.34 o 
   3  -1  14       29.38       41.90      6.67 o 
   4  -1  14        9.64       19.79      5.00 o 
   5  -1  14       11.16       14.12      5.56 o 
  -6   0  14       17.95       23.01      5.78 o 
  -5   0  14        1.39       -6.11      9.56 o 
  -4   0  14       36.77       47.02      7.11 o 
  -3   0  14        4.32        7.78     11.23 o 
  -2   0  14       14.61       10.23      6.78 o 
  -1   0  14       33.94       46.35      7.89 o 
   0   0  14        7.52        4.33      9.67 o 
   1   0  14       22.00       11.12      7.11 o 
   2   0  14       79.00       67.47      7.67 o 
   3   0  14       10.60       16.45      5.22 o 
   4   0  14       28.75       23.34      5.89 o 
   5   0  14       11.12       12.45      4.33 o 
  -6   1  14        3.06        1.89      6.89 o 
  -5   1  14        1.13       -1.67      9.23 o 
  -4   1  14       21.79       -3.00     12.89 o 
  -3   1  14       10.73        2.11     11.78 o 
  -2   1  14       16.73       31.46      7.56 o 
  -1   1  14        2.79        0.00      6.56 o 
   0   1  14       27.50       30.57      7.34 o 
   1   1  14       84.62       64.14      8.00 o 
   2   1  14        6.04        1.89     10.11 o 
   3   1  14        0.18        6.45      8.11 o 
   4   1  14        9.59       20.23      5.22 o 
  -6   2  14        0.82        5.89      4.67 o 
  -5   2  14        4.35        4.67      5.45 o 
  -4   2  14        0.66       -1.89      9.23 o 
  -3   2  14       32.95       24.90      7.00 o 
  -2   2  14        0.06       -7.11      9.23 o 
  -1   2  14        3.52        9.23      6.11 o 
   0   2  14       14.46       18.78      6.89 o 
   1   2  14      109.00      124.05      9.23 o 
   2   2  14       55.60       42.35      6.67 o 
   3   2  14      106.26      112.38      7.78 o 
   4   2  14        0.26        3.78      6.45 o 
  -6   3  14        1.29        3.67      6.67 o 
  -5   3  14        0.14       -5.56      7.67 o 
  -4   3  14        0.11       -3.33     10.00 o 
  -3   3  14       21.18       20.79      6.34 o 
  -2   3  14       18.25       38.24      6.56 o 
  -1   3  14        0.26        0.89      9.34 o 
   0   3  14      138.74      146.39      9.00 o 
   1   3  14        4.56        4.89      5.78 o 
   2   3  14       56.28       41.13      6.45 o 
   3   3  14       32.76       26.90      5.22 o 
  -5   4  14        2.03       -3.00      7.67 o 
  -4   4  14        8.78        3.56      7.89 o 
  -3   4  14       13.36        6.34     10.34 o 
  -2   4  14        7.75        3.33     10.67 o 
  -1   4  14       20.86       29.46      5.78 o 
   0   4  14       10.41       15.45      5.45 o 
   1   4  14       56.29       58.80      6.22 o 
   2   4  14        4.32       10.00      4.67 o 
  -4   5  14        0.31       -1.78      7.67 o 
  -3   5  14        0.35        0.67      7.89 o 
  -2   5  14       11.99       14.89      6.11 o 
  -1   5  14        0.22       -4.67      8.67 o 
   0   5  14        3.58        1.89      6.78 o 
   1   5  14        7.09       -0.56      7.00 o 
  -3   6  14        0.27       -5.00      6.89 o 
  -2   6  14        4.10        5.67      6.11 o 
  -1   6  14        0.02        4.45      4.00 o 
   0  -8  15        9.69        9.00      5.67 o 
   1  -8  15       41.91       39.68      6.00 o 
   2  -8  15       11.17       12.00      6.34 o 
   3  -8  15        0.97        5.34      4.78 o 
  -2  -7  15       36.48       48.13      6.11 o 
  -1  -7  15        3.02       13.78      5.89 o 
   0  -7  15      207.26      231.75     10.00 o 
   1  -7  15       50.13       58.69      7.67 o 
   2  -7  15       30.47       41.46      7.34 o 
   3  -7  15       22.76       23.79      7.00 o 
   4  -7  15        5.29       -1.11      6.45 o 
  -3  -6  15        6.23       -3.56      8.23 o 
  -2  -6  15       32.19       33.46      6.34 o 
  -1  -6  15       10.70        3.89     10.23 o 
   0  -6  15        1.29        1.67     10.23 o 
   1  -6  15       32.32       11.23     13.12 o 
   2  -6  15        4.01        6.45     11.00 o 
   3  -6  15       12.05       14.67      6.22 o 
   4  -6  15       14.77       11.67      4.89 o 
  -3  -5  15       17.72        8.78      9.45 o 
  -2  -5  15       17.27        9.67      7.22 o 
  -1  -5  15      288.82      296.89     12.67 o 
   0  -5  15        0.74       -3.00     10.89 o 
   1  -5  15       91.28       99.15      9.45 o 
   2  -5  15        7.12       17.23      5.78 o 
   3  -5  15        1.35        1.67      8.11 o 
   4  -5  15        1.04       -4.67      8.56 o 
   5  -5  15        0.21        7.45      4.00 o 
  -4  -4  15        4.13        2.67      8.45 o 
  -3  -4  15        4.20        2.56     10.89 o 
  -2  -4  15       44.78       27.45      8.23 o 
  -1  -4  15       10.99       24.34      7.11 o 
   0  -4  15      376.21      397.82     14.45 o 
   1  -4  15        0.35       -1.11     11.89 o 
   2  -4  15        4.58        1.89     11.56 o 
   3  -4  15       72.10       48.35      7.56 o 
   4  -4  15       23.44       16.45      6.11 o 
   5  -4  15       63.75       55.58      6.22 o 
  -4  -3  15       17.06       11.23      6.78 o 
  -3  -3  15       68.93       98.93      9.11 o 
  -2  -3  15      164.34      196.85     11.12 o 
  -1  -3  15       64.53       58.80      8.89 o 
   0  -3  15      131.91      153.50     11.45 o 
   1  -3  15       25.84       28.57      8.45 o 
   2  -3  15        0.24        2.89      5.67 o 
   3  -3  15        0.47        8.34      9.23 o 
   4  -3  15       24.82       27.57      5.56 o 
   5  -3  15        0.28        3.00      6.56 o 
  -5  -2  15        0.00        0.00      8.45 o 
  -4  -2  15        0.55        0.00      6.45 o 
  -3  -2  15       48.16       50.24      7.56 o 
  -2  -2  15        5.46       12.56      7.34 o 
  -1  -2  15      195.49      209.97     11.45 o 
   0  -2  15       14.32        6.67      7.78 o 
   1  -2  15        1.85       -6.11     11.23 o 
   2  -2  15        6.82        4.67      9.34 o 
   3  -2  15       31.31       29.23      6.56 o 
   4  -2  15        4.61       -1.33      8.67 o 
   5  -2  15        2.98       -5.11      7.00 o 
  -5  -1  15        8.91        3.22      8.34 o 
  -4  -1  15       24.49       26.45      7.45 o 
  -3  -1  15        7.88        5.78     11.45 o 
  -2  -1  15       81.99       70.80      9.23 o 
  -1  -1  15       12.41        0.00     12.34 o 
   0  -1  15       89.33       74.69      8.00 o 
   1  -1  15        0.23       -8.78     10.78 o 
   2  -1  15        0.99        8.00      8.89 o 
   3  -1  15        6.96        5.45      9.23 o 
   4  -1  15        5.99       15.67      4.78 o 
  -5   0  15       13.88        2.56      9.67 o 
  -4   0  15        3.79        8.11      6.45 o 
  -3   0  15       56.25       67.80      7.45 o 
  -2   0  15       50.20       47.91      6.89 o 
  -1   0  15        5.14        5.89      5.89 o 
   0   0  15        3.97      -10.34     10.34 o 
   1   0  15        0.50      -10.56     10.56 o 
   2   0  15        0.03        4.00      4.89 o 
   3   0  15       14.58       15.01      5.45 o 
   4   0  15       32.81       40.79      5.45 o 
  -5   1  15        0.28        0.00      6.78 o 
  -4   1  15       14.94        9.23      6.11 o 
  -3   1  15       34.62       56.91      7.00 o 
  -2   1  15        3.44        8.23      6.45 o 
  -1   1  15       81.91       65.80      8.34 o 
   0   1  15       18.23       26.34      6.34 o 
   1   1  15        2.26        5.89      5.89 o 
   2   1  15        1.92       -5.22      8.11 o 
   3   1  15       16.29       23.56      5.00 o 
  -5   2  15       16.11       20.12      4.45 o 
  -4   2  15       67.27       69.69      7.00 o 
  -3   2  15       23.91       18.45      7.22 o 
  -2   2  15       69.12       75.58      7.56 o 
  -1   2  15       16.73       11.00      5.89 o 
   0   2  15       11.86       13.12      5.78 o 
   1   2  15        0.25        0.00      8.23 o 
   2   2  15        0.52       11.00      4.56 o 
   3   2  15       20.10       17.01      4.67 o 
  -4   3  15       14.60       15.34      4.89 o 
  -3   3  15       28.14       25.34      5.67 o 
  -2   3  15        0.68        6.67      5.22 o 
  -1   3  15        0.41       -8.23      8.23 o 
   0   3  15        9.18        8.45      8.45 o 
   1   3  15       19.04       25.34      5.11 o 
   2   3  15        1.22        1.11      6.34 o 
  -4   4  15        4.29        1.00      6.56 o 
  -3   4  15        3.36        4.11      6.45 o 
  -2   4  15        5.45        1.89      7.45 o 
  -1   4  15        0.12       -7.34      7.34 o 
   0   4  15       56.52       44.02      5.67 o 
   1   4  15        0.48        3.56      6.56 o 
  -2   5  15        0.44        3.33      6.22 o 
  -1   5  15       27.24       33.35      4.67 o 
   0  -7  16        0.27       -3.45      7.89 o 
   1  -7  16       11.01        5.45      9.11 o 
   2  -7  16        1.21       -2.22      7.45 o 
  -1  -6  16       12.63       18.45      5.67 o 
   0  -6  16      125.16      124.27      8.56 o 
   1  -6  16       48.42       50.57      7.34 o 
   2  -6  16        3.74       -6.00      8.56 o 
   3  -6  16      104.27       87.70      6.34 o 
  -2  -5  16        1.44        5.34      5.34 o 
  -1  -5  16        0.89        3.78      9.23 o 
   0  -5  16       66.99       79.14      7.45 o 
   1  -5  16        4.30       -3.22      9.78 o 
   2  -5  16      100.33      110.82      7.78 o 
   3  -5  16       11.14        0.56      8.23 o 
  -3  -4  16        0.57        6.22      4.33 o 
  -2  -4  16        1.73       -1.56      9.78 o 
  -1  -4  16        3.90       12.89      6.89 o 
   0  -4  16        2.24        6.22     11.56 o 
   1  -4  16        0.05       -2.56     10.11 o 
   2  -4  16        6.14        1.44      9.56 o 
   3  -4  16        0.26        0.00      7.45 o 
   4  -4  16       36.07       33.57      4.78 o 
  -3  -3  16        0.48       -1.33      8.23 o 
  -2  -3  16       75.85       97.93      8.00 o 
  -1  -3  16       64.20       70.36      9.00 o 
   0  -3  16       57.31       52.58      8.11 o 
   1  -3  16       79.43       73.03      8.45 o 
   2  -3  16        6.83       -4.45      8.89 o 
   3  -3  16       64.74       74.81      6.89 o 
   4  -3  16       14.96       13.89      4.67 o 
  -4  -2  16        1.23        3.45      6.89 o 
  -3  -2  16       27.09       34.57      6.45 o 
  -2  -2  16       21.93       18.90      6.56 o 
  -1  -2  16       18.57       19.56      6.78 o 
   0  -2  16       56.05       50.69      7.11 o 
   1  -2  16        1.12       -4.89      8.11 o 
   2  -2  16       77.79       59.47      7.22 o 
   3  -2  16        0.28       -4.22      7.22 o 
  -4  -1  16        3.66        2.33      6.45 o 
  -3  -1  16       39.72       40.35      6.45 o 
  -2  -1  16        5.01       -2.45      9.67 o 
  -1  -1  16       38.34       31.90      6.56 o 
   0  -1  16        3.42        3.22      8.78 o 
   1  -1  16        0.17       -7.45      7.45 o 
   2  -1  16        2.48       -4.00      6.67 o 
   3  -1  16       14.73        0.00      7.56 o 
  -4   0  16        2.31        6.89      5.22 o 
  -3   0  16        0.27        7.00      7.67 o 
  -2   0  16       11.46        7.67      6.11 o 
  -1   0  16       53.40       49.35      7.00 o 
   0   0  16        1.04        0.00      8.45 o 
   1   0  16       25.06       24.34      5.78 o 
   2   0  16        1.41       -3.11      5.00 o 
   3   0  16       36.84       36.90      5.00 o 
  -4   1  16       21.05       24.23      4.89 o 
  -3   1  16       33.78       33.01      5.78 o 
  -2   1  16       32.81       36.12      6.34 o 
  -1   1  16       16.55        7.22      8.67 o 
   0   1  16       29.22       28.68      6.34 o 
   1   1  16        0.20       -7.67      7.67 o 
   2   1  16       17.44       24.45      4.89 o 
  -3   2  16       33.06       21.34      5.22 o 
  -2   2  16       13.03       22.68      5.00 o 
  -1   2  16       21.66       19.67      5.11 o 
   0   2  16        0.22       -1.22      6.00 o 
   1   2  16       17.83        2.67      4.89 o 
  -3   3  16        0.05        4.89      5.78 o 
  -2   3  16       19.76       16.34      4.78 o 
  -1   3  16        2.40        0.56      4.22 o 
   0   3  16        3.52        3.00      6.34 o 
   0  -5  17       28.39       27.57      5.34 o 
   1  -5  17        1.43        0.56      7.45 o 
  -1  -4  17       20.82       18.12      5.11 o 
   0  -4  17       60.22       61.25      6.67 o 
   1  -4  17       67.23       61.02      6.34 o 
   2  -4  17        4.70        8.11      4.56 o 
  -2  -3  17       14.83        2.67      7.67 o 
  -1  -3  17        0.14       -0.56      7.78 o 
   0  -3  17        7.10        3.56      4.78 o 
   1  -3  17       23.28       17.90      5.00 o 
   2  -3  17        1.09       -7.00      7.00 o 
  -2  -2  17        0.05        3.45      7.89 o 
  -1  -2  17       61.10       56.13      6.00 o 
   0  -2  17        4.12        3.56      5.34 o 
   1  -2  17       17.44       11.67      5.00 o 
   2  -2  17        3.44       -1.00      6.34 o 
  -2  -1  17        3.87        7.34      4.45 o 
  -1  -1  17       15.49       20.90      4.78 o 
   0  -1  17       29.90       34.68      5.34 o 
   1  -1  17        7.45        2.11      6.45 o 
   2  -1  17        1.75        0.44      6.45 o 
  -2   0  17       13.41        9.00      4.78 o 
  -1   0  17        1.07       -6.67      6.67 o 
   0   0  17       24.43       16.78      4.89 o 
   1   0  17        5.73        4.33      6.34 o 
  -2   1  17       10.06        7.22      7.22 o 
  -1   1  17       33.94       34.79      5.45 o 
   0   1  17        0.21       -0.89      6.11 o 
                                                 
